# Supplementary material for: Gene landscape and correlation between B-cell infiltration and programmed death ligand 1 expression in lung adenocarcinoma patients from The Cancer Genome Atlas data set
Source: PLoS One. 2018 Dec 6;13(12):e0208459. doi: 10.1371/journal.pone.0208459 (PMC6283571; doi:10.1371/journal.pone.0208459)
Supplement: S1 File — (XLSX) [file pone.0208459.s002.xlsx]

## Sheet: Supplementary data
Gene	log 2 fold change (high PD-L1/ high B cell infiltration vs low PD-L1/ low B cell infiltration)	log 2 fold change (high PD-L1/ low B cell infiltration vs low PD-L1/ low B cell infiltration)	log 2 fold change (low PD-L1/ high B cell infiltration vs low PD-L1/ low B cell infiltration)	log 2 fold change (high PD-L1/ high B cell infiltration vs high PD-L1/ low B cell infiltration)	log 2 fold change (high PD-L1/ high B cell infiltration vs low PD-L1/ high B cell infiltration)	log 2 fold change (high PD-L1/ low B cell infiltration vs low PD-L1/ high B cell infiltration)	log 2 CPM (count per million value)	FDR
CLEC17A	1.27911	0.142258	1.14226	1.13685	0.136852	-1	5.13428	1.27e-42
FCRL1	1.10234	0.199414	1.01112	0.902929	0.0912272	-0.811702	5.39981	3.27e-41
CD19	0.887791	0.105532	0.825248	0.782259	0.0625433	-0.719716	5.76747	4.68e-41
PAX5	1.00056	0.0839615	0.907446	0.916594	0.0931095	-0.823485	5.43333	7.38e-38
FCRL4	1.33455	0.345618	1.17528	0.988934	0.159269	-0.829665	5.05142	1.2e-37
CNR2	1.21926	0.200672	1.07046	1.01859	0.148799	-0.869788	5.14058	1.2e-37
LOC284749	1.16089	-0.0379275	1.11926	1.19882	0.0416271	-1.15719	5.04046	1.2e-37
MS4A1	0.756181	0.116069	0.689344	0.640112	0.0668364	-0.573275	6.02413	2.17e-36
TNFRSF13B	0.94272	0.0641074	0.903007	0.878613	0.0397139	-0.838899	5.45577	2.17e-36
BLK	0.848548	0.119284	0.820204	0.729264	0.0283434	-0.70092	5.67566	6.6e-35
FAM129C	1.03562	0.141801	0.987683	0.893818	0.0479352	-0.845883	5.25947	1.36e-33
FCER2	1.05082	0.15275	1.0196	0.898066	0.031213	-0.866853	5.27672	3.9e-33
C4orf7	1.06079	-0.046195	1.04753	1.10699	0.0132596	-1.09373	5.55451	6.37e-31
FCRLA	0.759195	0.148617	0.706708	0.610578	0.0524865	-0.558091	5.82303	7.72e-30
COL19A1	1.17698	-0.144513	1.14008	1.3215	0.0369059	-1.28459	4.7769	1.14e-29
FCRL3	0.89993	0.316455	0.757995	0.583474	0.141935	-0.44154	5.63305	1.15e-29
AMPD1	0.886158	0.0148064	0.908361	0.871351	-0.0222032	-0.893555	5.28676	1.79e-29
FCRL2	0.755979	0.141572	0.724804	0.614407	0.0311745	-0.583232	5.72057	1.43e-27
TTC24	1.43424	0.896195	0.9959	0.538048	0.438344	-0.0997043	4.89077	2.63e-27
IFNG	1.13713	0.833518	0.483583	0.303613	0.653549	0.349936	5.2639	6.8e-27
CLEC6A	1.36575	0.93355	0.60819	0.4322	0.75756	0.32536	4.90224	1.48e-26
TCL1A	1.02071	0.425266	0.865725	0.595439	0.154981	-0.440459	5.3939	2.4e-26
CR2	0.4974	-0.153883	0.568155	0.651283	-0.070755	-0.722038	5.99169	3.81e-26
PLA2G2D	0.724728	0.245479	0.542981	0.47925	0.181747	-0.297502	5.99677	6.29e-26
KIAA0125	0.666068	0.0921286	0.633301	0.573939	0.0327668	-0.541173	5.87255	2.24e-25
TNFRSF13C	0.826481	0.00593853	0.764592	0.820543	0.061889	-0.758654	5.34069	2.76e-25
BTN1A1	1.15925	-0.0870239	1.04836	1.24627	0.110888	-1.13538	4.73198	5.17e-25
CXCR2P1	0.894501	0.56905	0.502051	0.325451	0.39245	0.0669993	5.54878	6.41e-23
CXCR5	0.720022	0.198781	0.651081	0.521241	0.0689402	-0.452301	5.73387	1.16e-22
PNOC	0.733092	0.145204	0.69422	0.587888	0.0388717	-0.549016	5.59172	2.5e-22
AICDA	1.22749	0.188539	0.964916	1.03895	0.262572	-0.776376	4.78652	2.5e-22
BFSP2	1.10497	0.204266	0.968901	0.900706	0.136072	-0.764635	4.88592	2.8e-22
CD274	0.600712	0.665884	0.165549	-0.0651718	0.435163	0.500335	5.90774	4.24e-22
SPIB	0.691344	0.165438	0.598683	0.525906	0.0926609	-0.433245	5.78979	5.33e-22
STAP1	0.790201	0.2943	0.725773	0.495901	0.0644276	-0.431474	5.53234	2.69e-21
SERPINA9	1.61796	0.780342	1.55311	0.837619	0.0648521	-0.772767	4.64498	3.68e-21
TIFAB	0.915265	0.452192	0.642353	0.463074	0.272913	-0.190161	5.38685	7.88e-21
GPR174	0.909313	0.488819	0.62776	0.420494	0.281553	-0.138941	5.41086	9.5e-21
ZNF80	1.04515	0.472677	0.804487	0.572477	0.240667	-0.33181	5.10488	1.22e-20
AIM2	0.636631	0.636959	0.354009	-0.000327485	0.282622	0.28295	5.96287	1.77e-20
BEND4	0.997586	0.378794	0.844104	0.618792	0.153482	-0.46531	5.10881	2.13e-20
VPREB3	0.658588	0.068288	0.658152	0.5903	0.000435353	-0.589864	5.59847	3.08e-20
FLJ40330	0.607454	0.0942881	0.549522	0.513166	0.0579314	-0.455234	5.85827	1.32e-19
C2orf85	1.37236	0.471671	1.02881	0.900692	0.343557	-0.557135	4.61105	1.68e-19
TNFRSF17	0.616794	0.106285	0.569224	0.510509	0.0475697	-0.462939	5.81018	2.41e-19
IL21	2.11171	1.01826	0.953603	1.09344	1.15811	0.0646615	4.16099	2.42e-19
C8orf80	0.700644	0.138358	0.578745	0.562286	0.121899	-0.440387	5.62467	2.56e-19
SSTR3	1.53994	0.695049	1.00576	0.844889	0.534178	-0.310711	4.50543	3.9e-19
KEL	0.981774	0.15716	0.675584	0.824614	0.30619	-0.518424	5.00265	4.98e-19
NCR3	0.825456	0.351724	0.646577	0.473732	0.17888	-0.294853	5.43606	7.98e-19
CCL25	1.32586	0.460397	0.947471	0.86546	0.378386	-0.487074	4.72659	8.84e-19
DACT2	-0.265848	-0.889963	0.201916	0.624115	-0.467764	-1.09188	5.81442	1.2e-18
GPR15	1.00606	0.358119	0.734262	0.647944	0.2718	-0.376143	5.18711	2.7e-18
IL22RA2	0.850258	0.622542	0.597437	0.227716	0.252822	0.0251056	5.43457	7.4e-18
TNFRSF9	0.707498	0.613528	0.434499	0.0939704	0.272999	0.179029	5.69851	1.47e-17
FCAMR	0.622705	-0.281024	0.836292	0.903729	-0.213586	-1.11732	5.00537	1.68e-17
NCR1	1.30492	0.877444	0.513367	0.427481	0.791558	0.364077	4.63365	2.11e-17
OR4C6	1.89749	1.7229	1.39485	0.174592	0.502635	0.328042	4.41569	3.81e-17
C5orf20	0.764007	0.354103	0.544746	0.409904	0.219261	-0.190643	5.54313	3.81e-17
FCRL5	0.517472	0.0896673	0.44789	0.427804	0.0695817	-0.358223	6.10842	6.51e-17
CASP5	0.881374	0.828815	0.184713	0.0525592	0.696661	0.644102	5.01032	7.22e-17
LOC145837	-0.38379	-0.870988	0.210818	0.487197	-0.594608	-1.08181	5.68243	1.06e-16
SLFN14	1.16423	0.251147	0.953079	0.913081	0.211149	-0.701932	4.64678	1.17e-16
EREG	0.345481	0.698688	-0.227097	-0.353207	0.572579	0.925785	5.89797	1.3e-16
CXCL13	0.512374	0.20688	0.4338	0.305494	0.0785734	-0.22692	6.27639	2.12e-16
IL5RA	0.803133	0.119557	0.670037	0.683576	0.133096	-0.55048	5.18429	2.12e-16
TRAT1	0.71494	0.384088	0.514498	0.330852	0.200442	-0.13041	5.65397	2.35e-16
KCNA2	1.11423	0.300173	1.01991	0.814061	0.0943189	-0.719742	4.67368	3.78e-16
CXorf65	1.2456	0.428366	0.927277	0.817233	0.318322	-0.498911	4.64648	5.69e-16
LOC400696	0.983538	0.927134	0.464188	0.0564037	0.51935	0.462947	5.05677	7.83e-16
IL26	1.55085	1.01971	1.13705	0.531144	0.413804	-0.117339	4.4339	8.77e-16
KLHL14	0.611333	-0.0955624	0.715541	0.706896	-0.104208	-0.811104	5.1764	1.01e-15
TLR10	0.598223	0.199283	0.526666	0.398941	0.0715579	-0.327383	5.80722	1.26e-15
CRB2	0.705153	-0.169601	0.711887	0.874754	-0.00673434	-0.881488	4.97774	1.47e-15
BTLA	0.675641	0.278397	0.552603	0.397244	0.123037	-0.274206	5.62629	1.77e-15
FLT3	0.7358	0.329236	0.653677	0.406564	0.0821226	-0.324442	5.42943	1.77e-15
FAM55D	1.11716	0.177844	1.12297	0.93932	-0.00580609	-0.945126	4.60841	2.21e-15
SCN3A	0.476572	0.0514869	0.72248	0.425085	-0.245908	-0.670993	5.46772	2.56e-15
TSHR	0.726924	-0.081423	0.58229	0.808347	0.144635	-0.663713	5.10189	4.4e-15
ADAMDEC1	0.564518	0.209879	0.322171	0.354639	0.242347	-0.112292	6.04245	6.26e-15
DNAH8	0.846855	0.0258175	0.820191	0.821037	0.0266643	-0.794373	4.85	7.58e-15
IL17REL	0.557344	-0.345085	0.656908	0.902429	-0.0995638	-1.00199	5.10826	1.15e-14
CR1L	1.07385	0.362113	0.865043	0.711741	0.208811	-0.50293	4.78567	1.16e-14
CELF3	-0.439522	-1.31701	0.718188	0.877492	-1.15771	-2.0352	4.91704	1.31e-14
EOMES	0.677325	0.363531	0.482809	0.313794	0.194516	-0.119279	5.65163	1.56e-14
KCNJ10	0.693472	0.21965	0.370535	0.473822	0.322938	-0.150885	5.53015	1.86e-14
PYHIN1	0.648093	0.361134	0.46931	0.286959	0.178783	-0.108176	5.72989	2.59e-14
MYBPC2	0.763217	0.396099	0.530597	0.367119	0.23262	-0.134499	5.39717	2.68e-14
MIXL1	0.888365	-0.243111	0.725044	1.13148	0.163322	-0.968154	4.64051	2.84e-14
PHOX2B	-1.88817	-1.62671	-0.0563412	-0.261468	-1.83183	-1.57036	4.3436	4.45e-14
LAX1	0.546081	0.171821	0.423458	0.37426	0.122624	-0.251637	5.95382	4.99e-14
CLECL1	0.747553	0.418265	0.570651	0.329288	0.176902	-0.152385	5.40316	6.49e-14
LTA	0.702008	0.35481	0.516256	0.347198	0.185752	-0.161446	5.52134	6.49e-14
CD79A	0.419976	0.0642768	0.397828	0.3557	0.0221485	-0.333551	6.29771	6.5e-14
ZNF831	0.606446	0.254991	0.480115	0.351454	0.126331	-0.225123	5.76475	6.77e-14
SLC12A3	0.923103	0.448468	0.610703	0.474635	0.3124	-0.162235	5.02456	6.77e-14
CCL19	0.478917	0.159155	0.401364	0.319762	0.0775534	-0.242209	6.211	7.57e-14
KLRC3	0.802669	0.782866	0.183785	0.0198031	0.618884	0.599081	5.0492	9.48e-14
ABCD2	0.693111	0.326461	0.46587	0.36665	0.227241	-0.139409	5.53824	1.02e-13
POU2AF1	0.40754	0.0326226	0.38336	0.374917	0.0241802	-0.350737	6.26436	2.47e-13
SLC18A1	1.24696	0.528666	1.20203	0.718291	0.0449304	-0.67336	4.49565	2.72e-13
LCN8	1.45387	-0.122088	1.34555	1.57596	0.108324	-1.46763	4.15382	3.31e-13
CD79B	0.471489	0.103147	0.438472	0.368342	0.033017	-0.335325	6.03351	4.19e-13
P2RY10	0.598868	0.345762	0.450695	0.253106	0.148173	-0.104934	5.79972	4.57e-13
GLTPD2	-1.27751	-1.36949	-0.285901	0.0919773	-0.991612	-1.08359	4.94414	5.98e-13
P2RX2	0.73675	-0.202677	0.901	0.939427	-0.16425	-1.10368	4.81381	6.42e-13
FASLG	0.663204	0.44748	0.381404	0.215724	0.2818	0.0660759	5.59595	6.42e-13
CLNK	1.01263	0.51584	0.9467	0.496791	0.0659311	-0.43086	4.74572	6.49e-13
LCN15	-0.641559	-1.38704	1.12875	0.745484	-1.77031	-2.51579	4.24315	7.12e-13
KLRC4	1.24216	0.877924	0.406825	0.364237	0.835335	0.471098	4.78496	7.51e-13
GPR18	0.671231	0.287569	0.501277	0.383662	0.169955	-0.213707	5.50043	8.08e-13
CD3G	0.595983	0.372303	0.425581	0.22368	0.170401	-0.0532788	5.79184	1.25e-12
GPR25	0.913844	0.388279	0.607964	0.525565	0.305881	-0.219685	4.94293	1.41e-12
C12orf42	0.155031	-0.693218	0.590193	0.848249	-0.435162	-1.28341	4.78317	1.53e-12
CXCL11	0.517421	0.413432	0.176116	0.103988	0.341305	0.237316	5.95723	1.66e-12
CLEC4D	0.820364	0.526824	0.276232	0.293541	0.544133	0.250592	5.08014	1.9e-12
ZBTB32	0.69106	0.332451	0.569995	0.358609	0.121065	-0.237544	5.40137	1.92e-12
IL27	0.93676	0.77916	0.219871	0.1576	0.716889	0.559289	4.75452	2.36e-12
GZMK	0.519768	0.23782	0.393177	0.281948	0.126591	-0.155357	6.00816	3.11e-12
SLC14A2	-0.694325	-1.46783	0.173118	0.773507	-0.867444	-1.64095	5.10371	3.41e-12
CCR4	0.599004	0.323347	0.45334	0.275656	0.145664	-0.129993	5.71979	3.5e-12
LOC100190940	-0.73709	-1.89378	0.537223	1.15669	-1.27431	-2.43101	4.80369	3.56e-12
NCRNA00158	1.47364	1.04553	1.02066	0.428106	0.45298	0.0248738	4.34695	4.32e-12
TBX21	0.610443	0.43641	0.368241	0.174032	0.242201	0.0681687	5.69611	4.34e-12
CADM3	0.496019	0.0788977	0.453397	0.417122	0.0426221	-0.374499	5.80133	4.44e-12
C15orf53	1.32707	0.960081	0.770587	0.366985	0.556479	0.189494	4.44151	5.2e-12
SIRPG	0.564473	0.339477	0.405351	0.224996	0.159122	-0.0658739	5.84947	6.04e-12
CCR8	0.706296	0.50569	0.478309	0.200606	0.227987	0.0273809	5.39212	6.21e-12
SH2D1A	0.548885	0.310122	0.399236	0.238763	0.149648	-0.0891143	5.90201	6.21e-12
PART1	-0.525871	-1.53867	0.324668	1.0128	-0.850539	-1.86334	4.90641	6.99e-12
DTHD1	0.72262	0.252785	0.519893	0.469835	0.202727	-0.267108	5.34315	7.08e-12
XCR1	0.860801	0.312925	0.635218	0.547876	0.225584	-0.322292	4.94656	9.53e-12
C14orf73	0.649559	0.235426	0.541709	0.414133	0.10785	-0.306283	5.40612	1.04e-11
SLAMF1	0.544843	0.255806	0.41573	0.289037	0.129113	-0.159924	5.84754	1.42e-11
PVALB	0.800548	0.302208	0.704087	0.49834	0.096461	-0.401879	4.99777	1.62e-11
CRTAM	0.599162	0.4119	0.338179	0.187261	0.260982	0.073721	5.68975	1.63e-11
GBP6	0.615012	0.518915	0.19712	0.0960965	0.417892	0.321795	5.55538	1.71e-11
LCN10	0.28273	-0.258021	0.50729	0.540751	-0.22456	-0.765311	5.42331	1.71e-11
SCML4	0.570519	0.262607	0.466011	0.307911	0.104507	-0.203404	5.7085	1.73e-11
ICOS	0.566091	0.415771	0.385972	0.15032	0.180119	0.0297988	5.79417	1.86e-11
AMBP	-0.385681	-0.846283	0.168011	0.460602	-0.553692	-1.01429	5.5672	1.86e-11
COL25A1	-0.774167	-0.985611	0.148937	0.211444	-0.923104	-1.13455	5.29029	1.91e-11
LILRA4	0.682301	0.373541	0.448779	0.30876	0.233522	-0.0752381	5.42066	1.99e-11
C1orf95	-0.151879	-0.78855	0.314379	0.63667	-0.466258	-1.10293	5.41777	3.07e-11
PKHD1L1	0.585019	0.0450733	0.466041	0.539945	0.118978	-0.420968	5.40034	3.1e-11
CD40LG	0.56305	0.1906	0.465157	0.37245	0.0978932	-0.274557	5.64559	3.24e-11
NCF1C	0.548484	0.275657	0.378503	0.272827	0.169981	-0.102846	5.83423	3.62e-11
LOC400759	0.584793	0.492254	0.275389	0.0925392	0.309404	0.216865	5.61616	3.91e-11
LHX1	1.00607	1.71486	-0.0229521	-0.708789	1.02902	1.73781	4.44088	4.05e-11
OR52N4	1.00202	0.223651	0.729801	0.778364	0.272214	-0.506151	4.61494	4.35e-11
PNMA3	0.47005	-0.0335574	0.491769	0.503607	-0.0217194	-0.525327	5.52925	4.76e-11
KLRC1	0.642321	0.565894	0.20899	0.0764268	0.433331	0.356904	5.32499	4.78e-11
ZBP1	0.516529	0.26667	0.411898	0.24986	0.104632	-0.145228	5.91267	4.83e-11
HSF5	1.05805	0.53077	0.753424	0.527277	0.304623	-0.222654	4.65054	4.99e-11
SUCNR1	0.578897	0.542705	0.259983	0.0361913	0.318913	0.282722	5.54867	5.34e-11
THEMIS	0.558997	0.32397	0.367479	0.235027	0.191517	-0.0435095	5.7947	5.72e-11
CCL1	1.33859	0.92179	0.434612	0.416797	0.903975	0.487178	4.37362	6.12e-11
C4orf50	1.05211	0.112263	0.856456	0.93985	0.195656	-0.744193	4.46453	6.62e-11
KLRC2	0.63883	0.582089	0.141852	0.0567408	0.496978	0.440237	5.23921	6.62e-11
SPAG11B	0.423023	0.682989	1.83698	-0.259966	-1.41396	-1.15399	4.04406	7.24e-11
IRF4	0.444707	0.162278	0.362531	0.282429	0.0821751	-0.200254	6.15461	7.65e-11
ITGAD	0.793937	0.186082	0.349443	0.607855	0.444494	-0.163361	5.02971	7.75e-11
CXCL9	0.409915	0.269005	0.206583	0.14091	0.203332	0.0624215	6.48068	8.32e-11
ACTBL2	0.477938	0.780733	-0.0611766	-0.302795	0.539114	0.841909	5.02973	9.87e-11
P2RY12	0.637726	0.467242	0.383968	0.170484	0.253758	0.0832741	5.48297	1.08e-10
ZNF683	0.535805	0.421866	0.22959	0.113939	0.306215	0.192277	5.76031	1.48e-10
UTS2R	0.976371	-0.452868	0.775381	1.42924	0.200989	-1.22825	4.31994	1.48e-10
LGALS2	0.577429	0.186576	0.391409	0.390853	0.18602	-0.204833	5.58995	1.62e-10
EPHA7	0.0144244	-0.743882	0.351191	0.758307	-0.336767	-1.09507	5.30805	1.7e-10
C1orf200	1.10352	0.751556	0.627089	0.351966	0.476433	0.124467	4.57934	1.9e-10
ASCL1	0.130824	-0.749535	0.769937	0.880359	-0.639113	-1.51947	5.33836	1.94e-10
CATSPER1	0.27238	0.534508	-0.126101	-0.262128	0.398481	0.66061	5.52187	2.05e-10
HRH3	0.461037	-0.62539	1.41788	1.08643	-0.95684	-2.04327	4.16957	2.09e-10
SIT1	0.506617	0.268605	0.406508	0.238012	0.100109	-0.137903	5.89386	2.14e-10
UBASH3A	0.551947	0.280876	0.395806	0.271071	0.156141	-0.11493	5.73529	2.45e-10
IL18RAP	0.607047	0.386675	0.39454	0.220372	0.212507	-0.00786512	5.56431	2.53e-10
CD70	0.650944	0.493203	0.432147	0.157741	0.218797	0.0610563	5.4042	2.59e-10
PDCD1	0.524106	0.355694	0.358175	0.168412	0.165931	-0.00248083	5.86308	2.6e-10
C17orf66	1.19508	0.545848	1.05233	0.649228	0.142747	-0.506481	4.40777	2.7e-10
DAZL	1.12471	0.0859504	0.812334	1.03876	0.312376	-0.726384	4.45008	2.86e-10
C15orf50	-0.0979454	-1.08669	0.656693	0.98874	-0.754639	-1.74338	4.38251	2.86e-10
CLEC4C	1.15639	0.593669	0.431725	0.562717	0.724661	0.161944	4.53768	2.89e-10
CRIP3	0.241786	-0.478121	0.68992	0.719907	-0.448134	-1.16804	4.72248	2.98e-10
GPR114	0.511511	0.256366	0.394816	0.255145	0.116695	-0.13845	5.86362	3.09e-10
C17orf87	0.551882	0.368262	0.307866	0.18362	0.244016	0.0603962	5.74435	3.35e-10
SIGLEC6	0.681893	0.416363	0.408947	0.26553	0.272945	0.0074154	5.32513	3.42e-10
SAMD3	0.58405	0.344565	0.381752	0.239485	0.202298	-0.0371867	5.62767	3.56e-10
TSPY1	0.744796	-0.729949	-1.00208	1.47474	1.74688	0.272136	4.00041	3.56e-10
LOC100188949	0.594118	0.238398	0.506228	0.355719	0.0878899	-0.267829	5.45255	4.21e-10
GRIP2	0.797738	0.451189	0.525347	0.346549	0.272391	-0.0741587	5.02973	4.52e-10
TIGIT	0.486394	0.300066	0.3431	0.186328	0.143295	-0.0430336	6.0011	4.62e-10
LOC283663	0.402716	-0.0420983	0.402991	0.444814	-0.000275141	-0.445089	5.76951	4.83e-10
LILRA3	0.552272	0.565182	0.116617	-0.0129097	0.435655	0.448565	5.34858	4.84e-10
WDR72	-0.381086	-0.769594	-0.125937	0.388508	-0.255149	-0.643657	5.82702	4.93e-10
GTSF1L	1.23059	0.743672	1.05323	0.486922	0.177366	-0.309557	4.40335	5.21e-10
TMIGD2	0.710291	0.539436	0.46807	0.170855	0.242221	0.0713659	5.21286	5.45e-10
ACTL6B	0.486584	-0.605697	1.40836	1.09228	-0.921776	-2.01406	4.06526	5.55e-10
KIR2DL4	0.817203	0.603352	0.331602	0.213851	0.485601	0.271751	5.1112	5.55e-10
KIAA0748	0.535874	0.320626	0.406377	0.215249	0.129498	-0.0857507	5.76027	5.75e-10
BLID	0.741259	1.53784	-0.118062	-0.79658	0.85932	1.6559	4.08364	5.83e-10
CD226	0.563921	0.363548	0.359975	0.200373	0.203946	0.00357345	5.6754	6.45e-10
LOC100233209	0.541788	0.30716	0.381955	0.234628	0.159833	-0.074795	5.74038	7.46e-10
GLYATL3	0.340347	-1.24555	1.02932	1.5859	-0.688968	-2.27486	4.1417	7.74e-10
C9orf139	0.692747	0.341896	0.482597	0.35085	0.21015	-0.140701	5.23612	7.86e-10
SLC38A8	-0.394463	-1.00443	0.897744	0.609966	-1.29221	-1.90217	4.44716	8.71e-10
SLFN12L	0.597641	0.382614	0.32206	0.215027	0.275581	0.0605543	5.53505	9.44e-10
GPR87	0.265255	0.512866	-0.339297	-0.247612	0.604551	0.852163	5.82721	9.61e-10
CD22	0.431829	0.146257	0.380702	0.285573	0.0511276	-0.234445	6.03767	1.04e-09
RGS20	0.0830238	0.385984	-0.435712	-0.30296	0.518736	0.821695	5.42375	1.11e-09
L1CAM	0.584366	0.383828	0.358528	0.200539	0.225839	0.0253	5.5652	1.53e-09
KLRD1	0.526207	0.409707	0.244817	0.116499	0.281389	0.16489	5.71502	1.58e-09
SIAH3	0.747001	-0.0266878	0.701114	0.773688	0.0458867	-0.727802	4.69947	1.59e-09
GPR115	0.149244	0.369174	-0.362244	-0.21993	0.511488	0.731418	5.77057	1.62e-09
POU3F1	0.696997	0.285169	0.563311	0.411828	0.133686	-0.278142	5.12467	1.79e-09
GPR31	1.28266	0.383609	0.759582	0.89905	0.523077	-0.375973	4.28325	1.81e-09
MGC29506	0.355448	0.0733849	0.320477	0.282064	0.0349713	-0.247092	6.35482	1.84e-09
CTLA4	0.492181	0.350387	0.370763	0.141794	0.121418	-0.0203754	5.88639	1.86e-09
DUSP26	0.420521	-0.106719	0.544971	0.52724	-0.12445	-0.65169	5.25731	1.9e-09
DEFA5	-0.68646	-0.114427	1.1343	-0.572033	-1.82076	-1.24872	4.03389	2.02e-09
FGF21	-0.271053	-0.253839	1.19172	-0.0172134	-1.46277	-1.44555	4.09223	2.21e-09
DCC	0.754017	0.257391	0.4507	0.496626	0.303316	-0.193309	5.00349	2.27e-09
CLCNKA	-0.269389	-0.59775	0.216066	0.328361	-0.485456	-0.813816	5.23934	2.27e-09
CYP4F22	0.798883	0.577836	0.452488	0.221047	0.346395	0.125348	4.96016	2.33e-09
GP1BA	0.489949	0.0327588	0.442554	0.45719	0.0473947	-0.409796	5.5082	2.38e-09
KIF19	0.332075	-0.156949	0.410513	0.489024	-0.0784376	-0.567462	5.59859	2.6e-09
ITK	0.45276	0.255858	0.32781	0.196902	0.12495	-0.0719525	6.06839	2.74e-09
S100P	-0.318204	-0.421167	-0.246182	0.102963	-0.0720226	-0.174986	6.46439	2.75e-09
XCL2	0.619938	0.356738	0.306943	0.2632	0.312995	0.0497949	5.40957	2.84e-09
MMP12	0.420745	0.291172	0.186629	0.129573	0.234116	0.104543	6.2139	3.02e-09
IL12RB2	0.563913	0.329835	0.203953	0.234078	0.35996	0.125882	5.55157	3.02e-09
PDCD1LG2	0.443717	0.381666	0.17969	0.0620504	0.264026	0.201976	5.9777	3.11e-09
TNIP3	0.475526	0.442507	0.10993	0.0330189	0.365597	0.332578	5.66125	3.17e-09
IKZF3	0.507286	0.202155	0.306594	0.305131	0.200693	-0.104438	5.78308	3.69e-09
TIMD4	0.646774	0.202818	0.50146	0.443956	0.145314	-0.298642	5.19253	4.21e-09
LY9	0.433499	0.134596	0.375415	0.298903	0.0580839	-0.240819	5.95192	4.56e-09
ANKRD55	0.641818	0.150962	0.660199	0.490855	-0.0183817	-0.509237	5.00074	4.68e-09
NCF1B	0.512727	0.254214	0.357646	0.258513	0.155081	-0.103432	5.75738	5.18e-09
CAMK4	0.596506	0.294253	0.39944	0.302253	0.197066	-0.105187	5.44953	5.3e-09
CD27	0.387633	0.128228	0.346001	0.259404	0.0416317	-0.217773	6.19266	5.3e-09
FAM159A	0.581972	0.209231	0.487592	0.372741	0.0943791	-0.278362	5.37311	5.44e-09
TNR	1.04058	0.203946	1.02892	0.836633	0.0116574	-0.824975	4.41843	5.7e-09
GALR1	0.796142	-0.423617	1.36752	1.21976	-0.571379	-1.79114	4.11948	5.96e-09
KLRK1	0.478665	0.2951	0.306654	0.183564	0.17201	-0.0115538	5.92701	5.96e-09
SLAMF6	0.429915	0.184814	0.322408	0.2451	0.107507	-0.137594	6.09465	6.31e-09
CD1B	0.690854	0.454724	0.600975	0.236129	0.0898787	-0.146251	5.3143	6.58e-09
CA8	-0.262169	-0.553266	0.00226082	0.291097	-0.264429	-0.555527	5.73459	6.6e-09
CXCL10	0.372741	0.317377	0.125643	0.0553649	0.247098	0.191733	6.31082	6.6e-09
IL17A	1.42001	0.940665	0.66296	0.479347	0.757052	0.277705	4.3062	6.78e-09
PLA2G10	-0.345449	-0.426796	-0.0737568	0.0813474	-0.271692	-0.353039	6.01133	6.88e-09
GSG1	0.649653	1.34544	0.0501912	-0.695783	0.599461	1.29524	4.20474	6.9e-09
MIR155HG	0.531022	0.340917	0.384149	0.190105	0.146874	-0.0432319	5.6779	6.9e-09
GPR141	0.622946	0.408232	0.230183	0.214715	0.392763	0.178048	5.30578	7.41e-09
FAM123A	1.22677	-0.0303671	1.04809	1.25713	0.178677	-1.07846	4.14245	7.63e-09
PATL2	0.555802	0.238198	0.458833	0.317603	0.0969687	-0.220635	5.4869	7.84e-09
CCL7	0.44653	0.551629	-0.0937003	-0.105099	0.54023	0.64533	5.3389	9.69e-09
TMEM229A	-0.12154	-1.04329	0.688659	0.921748	-0.810199	-1.73195	4.83537	9.99e-09
OR3A2	0.989728	-0.271147	0.135156	1.26087	0.854572	-0.406303	4.25022	1e-08
FXYD4	-1.13098	-1.05597	-0.391843	-0.0750122	-0.73914	-0.664128	5.01372	1.01e-08
GOLGA6L1	-0.333604	-0.900718	0.912378	0.567114	-1.24598	-1.8131	4.27826	1.01e-08
ATP1A4	1.06177	0.619157	0.699255	0.442611	0.362513	-0.0800981	4.51695	1.09e-08
CSF2	0.391578	0.630801	0.203886	-0.239222	0.187692	0.426914	5.47572	1.19e-08
CALHM1	0.953486	0.480411	0.918752	0.473076	0.0347343	-0.438341	4.54502	1.29e-08
LAIR2	0.723883	0.291233	0.586095	0.432649	0.137787	-0.294862	5.02387	1.31e-08
IL2	1.15774	0.518463	1.02499	0.639277	0.132748	-0.506529	4.34124	1.42e-08
RAB39B	0.441409	0.0924975	0.445823	0.348911	-0.0044145	-0.353326	5.65748	1.62e-08
IL12RB1	0.464045	0.323762	0.273959	0.140283	0.190085	0.0498028	5.93167	1.67e-08
GFRA3	-0.0424756	-0.422276	0.280002	0.3798	-0.322477	-0.702278	5.96219	1.77e-08
GVIN1	0.439213	0.201836	0.308126	0.237377	0.131087	-0.10629	6.02283	1.82e-08
PRMT8	-0.464427	-0.804049	0.146443	0.339622	-0.61087	-0.950492	5.27101	1.84e-08
CCL8	0.408597	0.369454	0.0525996	0.039143	0.355998	0.316855	5.8448	1.87e-08
CD80	0.469456	0.416942	0.225159	0.0525134	0.244297	0.191783	5.77608	1.87e-08
CRLF2	0.762126	0.922044	-0.00251834	-0.159919	0.764644	0.924563	4.76919	1.94e-08
CPA5	1.02621	0.433288	1.33953	0.592925	-0.313319	-0.906244	4.41999	2.01e-08
HLA-DPB2	0.581084	0.341412	0.474683	0.239672	0.106401	-0.133271	5.40741	2.01e-08
EMR1	0.499724	0.428134	0.161628	0.0715904	0.338096	0.266506	5.5835	2.07e-08
CCR9	0.851341	0.328658	0.709148	0.522683	0.142193	-0.38049	4.74699	2.09e-08
NPW	-0.745842	-0.51472	-0.353699	-0.231122	-0.392143	-0.161022	5.41851	2.11e-08
LILRA1	0.6246	0.496701	0.260524	0.127899	0.364076	0.236177	5.22667	2.22e-08
CDHR1	0.615128	0.250573	0.532618	0.364555	0.0825097	-0.282046	5.21254	2.23e-08
KIR3DL2	1.04852	0.544075	0.685501	0.504447	0.363022	-0.141426	4.77258	2.23e-08
FAM26F	0.432912	0.296608	0.206749	0.136304	0.226163	0.089859	6.04882	2.52e-08
CD300E	0.585359	0.566066	-0.0268872	0.0192922	0.612246	0.592954	4.95418	2.72e-08
GRAP2	0.471041	0.282249	0.369682	0.188792	0.101358	-0.0874335	5.83942	2.72e-08
GPR55	0.538172	0.171827	0.448127	0.366345	0.0900452	-0.2763	5.43241	2.74e-08
CALCB	-0.15052	-1.07749	0.804279	0.926966	-0.954799	-1.88177	4.57572	2.85e-08
NEUROG3	0.75945	-0.263166	1.28834	1.02262	-0.528894	-1.55151	4.18753	2.93e-08
GBP5	0.381842	0.258303	0.190433	0.123538	0.191409	0.0678708	6.33767	3.19e-08
COL29A1	0.464843	0.120398	0.244581	0.344445	0.220262	-0.124183	5.79978	3.19e-08
SOX14	-0.765565	-0.926637	0.836055	0.161072	-1.60162	-1.76269	4.36943	3.25e-08
SNAP91	0.637798	-0.0831607	0.932161	0.720959	-0.294363	-1.01532	4.74657	3.32e-08
TCL1B	0.944015	-0.29038	1.0408	1.23439	-0.0967837	-1.33118	4.22801	3.42e-08
NIPAL4	0.5361	0.568712	0.192715	-0.0326118	0.343385	0.375997	5.27868	3.44e-08
GREB1L	0.286644	0.469952	-0.192584	-0.183308	0.479229	0.662536	5.49595	3.44e-08
PTGDR	0.582731	0.223253	0.421025	0.359478	0.161706	-0.197772	5.35052	3.53e-08
FGFBP1	0.194002	0.398204	-0.180932	-0.204202	0.374934	0.579136	5.88146	3.53e-08
CA6	-0.79178	-0.937666	0.504314	0.145885	-1.29609	-1.44198	4.40174	3.53e-08
TMEM59L	-0.364127	-0.472397	-0.0255704	0.108269	-0.338557	-0.446826	5.95337	3.57e-08
SORCS1	0.456215	-0.288985	0.790245	0.7452	-0.33403	-1.07923	4.78816	3.87e-08
C1orf64	-0.555463	-1.21331	0.476994	0.657847	-1.03246	-1.6903	4.5077	3.87e-08
ITIH1	0.930473	0.122568	0.759874	0.807904	0.170599	-0.637305	4.47296	3.99e-08
HTR6	1.19807	0.627262	0.756521	0.570813	0.441554	-0.129258	4.33573	4e-08
TSPY3	0.231862	-1.60194	-1.08168	1.8338	1.31354	-0.52026	4.02724	4.04e-08
KCNN3	0.402795	0.0526363	0.362736	0.350159	0.0400594	-0.3101	5.83864	4.04e-08
TGM4	0.576056	1.01606	-0.0158146	-0.440002	0.591871	1.03187	4.48801	4.09e-08
CCR7	0.404706	0.157905	0.34332	0.246801	0.0613858	-0.185415	6.04881	4.1e-08
ENTHD1	0.74722	0.55403	0.500047	0.19319	0.247172	0.0539825	4.95606	4.48e-08
UTS2D	0.805719	0.154223	0.672063	0.651496	0.133656	-0.51784	4.65494	4.8e-08
KCNU1	-1.06755	-1.35234	0.278257	0.284791	-1.3458	-1.6306	4.45076	4.81e-08
FREM1	0.428844	-0.0324791	0.227506	0.461323	0.201338	-0.259985	5.68237	4.83e-08
IL2RA	0.428426	0.338668	0.241982	0.0897575	0.186444	0.0966861	6.00914	4.83e-08
TLR8	0.419844	0.307617	0.163286	0.112228	0.256558	0.14433	6.02512	4.85e-08
FXYD7	0.728451	0.203156	0.671983	0.525295	0.0564678	-0.468827	4.79911	5.13e-08
GPR84	0.437065	0.386099	0.154921	0.0509655	0.282144	0.231178	5.81326	5.7e-08
IYD	-0.246876	-0.487578	-0.0686076	0.240701	-0.178269	-0.41897	5.95153	5.8e-08
ITPKA	-0.0113717	0.28924	-0.250479	-0.300612	0.239107	0.539719	5.9798	5.89e-08
TGM5	0.545627	1.09291	0.0138348	-0.547285	0.531793	1.07908	4.71869	6.31e-08
CALCA	-0.166226	-0.830808	0.66874	0.664582	-0.834966	-1.49955	5.34422	6.41e-08
GZMB	0.409964	0.332163	0.225936	0.0778017	0.184028	0.106227	6.07914	6.43e-08
ZAP70	0.41442	0.205089	0.307408	0.209331	0.107012	-0.102319	6.07525	6.56e-08
TMED6	-0.332861	-0.507783	0.0631018	0.174922	-0.395963	-0.570885	5.58985	6.72e-08
MYH16	0.121552	0.795001	-0.467927	-0.673449	0.58948	1.26293	4.66424	6.73e-08
MUSK	0.676384	-0.310043	0.488074	0.986427	0.18831	-0.798117	4.67635	6.73e-08
GRK1	-0.273704	-0.92678	0.605926	0.653075	-0.87963	-1.53271	4.4877	6.92e-08
TPTE2	0.883556	0.296197	0.780526	0.587359	0.10303	-0.484329	4.56158	7.63e-08
PTF1A	0.51037	-0.237761	1.40643	0.748131	-0.896056	-1.64419	4.01488	7.63e-08
MYBPH	0.413968	0.793173	0.030091	-0.379205	0.383877	0.763082	5.35198	7.64e-08
KLK13	-0.288807	-0.785801	0.160482	0.496994	-0.449289	-0.946283	5.40044	7.86e-08
FUT7	0.522559	0.350795	0.340028	0.171764	0.18253	0.0107664	5.59604	8e-08
SST	0.169318	-1.01994	1.0369	1.18926	-0.86758	-2.05684	4.66302	8.29e-08
ATP4A	0.156072	-1.12394	0.82135	1.28001	-0.665278	-1.94529	4.17794	8.29e-08
KRTAP5-5	-0.460586	-0.872927	0.844979	0.412342	-1.30556	-1.71791	4.02571	8.29e-08
TM7SF4	0.52345	0.34601	0.23263	0.177441	0.29082	0.11338	5.56282	8.46e-08
IL7R	0.407587	0.257874	0.24687	0.149712	0.160717	0.0110043	6.14076	9.04e-08
INSM1	0.450678	-0.314172	0.728244	0.76485	-0.277566	-1.04242	4.93833	9.09e-08
ZBED2	0.405334	0.399669	0.151358	0.00566478	0.253976	0.248311	5.87518	9.09e-08
HTRA4	0.525396	0.217198	0.266869	0.308199	0.258527	-0.0496715	5.55081	9.23e-08
C5orf58	0.674899	0.447711	0.386507	0.227188	0.288392	0.0612035	5.09991	9.72e-08
RUFY4	0.553951	0.286381	0.352095	0.267569	0.201856	-0.0657137	5.46445	9.77e-08
CHIT1	0.366079	0.151198	0.18823	0.214881	0.177849	-0.0370319	6.3609	1.08e-07
INHA	-0.699392	-0.585437	-0.253018	-0.113955	-0.446374	-0.332419	5.52396	1.11e-07
GOLGA6L6	-0.169202	-0.718008	0.835434	0.548807	-1.00464	-1.55344	4.44299	1.19e-07
MC4R	0.365322	-0.756131	0.443376	1.12145	-0.0780538	-1.19951	4.52851	1.21e-07
ENO3	-0.241756	-0.387419	0.0753449	0.145663	-0.317101	-0.462764	5.91677	1.23e-07
MPPED1	0.0707184	-0.894144	0.782449	0.964863	-0.711731	-1.67659	4.18992	1.28e-07
DAZ3	-0.916746	-1.20735	-1.20735	0.290605	0.290605	0	3.9407	1.28e-07
MIAT	0.367104	0.164704	0.310596	0.202401	0.0565079	-0.145893	6.23581	1.28e-07
KCNK12	0.701942	0.593018	0.435872	0.108924	0.26607	0.157146	5.07729	1.37e-07
LIPK	0.0978196	1.03826	-0.619266	-0.940438	0.717086	1.65752	4.38531	1.44e-07
CD5	0.394751	0.203378	0.308117	0.191374	0.0866349	-0.104739	6.12262	1.5e-07
C21orf125	-0.482952	-0.481049	-0.275229	-0.00190386	-0.207723	-0.205819	5.61954	1.54e-07
KLK12	-0.295159	-1.03611	0.357055	0.74095	-0.652214	-1.39316	5.35178	1.57e-07
C11orf21	0.533184	0.264675	0.3564	0.268509	0.176784	-0.0917243	5.50588	1.58e-07
PARP15	0.441802	0.162864	0.334902	0.278939	0.1069	-0.172039	5.81752	1.64e-07
MEP1B	0.0724775	-0.544547	0.989783	0.617024	-0.917306	-1.53433	4.16312	1.66e-07
HTR3B	-1.1686	-1.19872	0.110972	0.0301197	-1.27958	-1.3097	4.20454	1.69e-07
SAA2	0.523835	0.440463	0.245904	0.0833723	0.277932	0.194559	5.79949	1.69e-07
GNRH2	-0.959631	-1.08677	0.303319	0.127139	-1.26295	-1.39009	4.11709	1.74e-07
C1orf168	0.0631951	-0.45237	0.351027	0.515565	-0.287832	-0.803398	5.48825	1.74e-07
GPR110	0.247656	0.339668	-0.078149	-0.0920124	0.325805	0.417817	6.28128	1.76e-07
ABCC8	-0.238778	-0.807559	0.420682	0.568781	-0.65946	-1.22824	4.9244	1.87e-07
MEI1	0.379938	0.0909002	0.314676	0.289037	0.065262	-0.223775	6.02066	1.88e-07
IL9R	0.596646	0.404208	0.300402	0.192438	0.296244	0.103807	5.27452	1.96e-07
IL21R	0.408189	0.272727	0.242492	0.135462	0.165697	0.030235	6.08179	2.02e-07
CD8B	0.442474	0.238796	0.293168	0.203678	0.149306	-0.0543719	5.89555	2.07e-07
CYSLTR2	0.538651	0.335306	0.303992	0.203346	0.23466	0.0313141	5.48813	2.07e-07
DNAJC5B	0.48933	0.281994	0.288257	0.207336	0.201073	-0.00626346	5.68796	2.1e-07
GZMH	0.448254	0.29607	0.258011	0.152184	0.190243	0.0380587	5.86916	2.13e-07
AOAH	0.403532	0.281604	0.212669	0.121928	0.190864	0.0689357	6.08935	2.13e-07
C20orf197	-0.107605	-0.394582	0.268773	0.286977	-0.376378	-0.663356	5.49546	2.24e-07
GSTA1	-0.166594	-0.497139	0.117715	0.330544	-0.284309	-0.614853	6.03705	2.24e-07
TDGF1	-0.190591	-0.68048	0.310822	0.489889	-0.501413	-0.991302	4.9122	2.29e-07
ART4	0.493379	0.00730363	0.487881	0.486075	0.00549781	-0.480577	5.17669	2.31e-07
LCNL1	0.690266	0.0256997	0.64349	0.664567	0.0467761	-0.61779	4.71075	2.31e-07
GP2	-0.370472	-1.75435	0.313597	1.38388	-0.684069	-2.06795	4.64201	2.31e-07
ASB2	0.435904	0.200002	0.356548	0.235903	0.0793565	-0.156546	5.83065	2.37e-07
LRMP	0.400476	0.163422	0.308776	0.237054	0.0916999	-0.145354	6.02414	2.45e-07
TSPY4	0.771048	-0.135735	-0.827669	0.906783	1.59872	0.691934	3.98469	2.49e-07
GZMA	0.400221	0.266579	0.242295	0.133642	0.157925	0.0242839	6.11319	2.49e-07
C5orf40	1.11452	0.610129	0.442984	0.504391	0.671536	0.167145	4.32902	2.5e-07
GPR82	0.553687	0.415409	0.356243	0.138278	0.197443	0.0591659	5.39978	2.52e-07
FAM92B	0.465457	-0.021452	0.430448	0.486909	0.0350087	-0.4519	5.47774	2.57e-07
CDH26	-0.0708934	-0.3797	0.159442	0.308806	-0.230335	-0.539142	5.8956	2.6e-07
GFRA1	0.206529	-0.222075	0.281374	0.428604	-0.0748453	-0.503449	5.80456	2.81e-07
SIGLEC8	0.475681	0.20742	0.287352	0.268261	0.18833	-0.0799314	5.70348	2.81e-07
C11orf53	-0.274185	-1.2442	0.391124	0.970016	-0.665309	-1.63533	4.75965	2.91e-07
SAA1	0.424637	0.367259	0.222738	0.0573775	0.201899	0.144521	5.95522	2.96e-07
BASE	-0.866602	-1.60835	0.0595642	0.741747	-0.926167	-1.66791	4.24321	2.96e-07
C20orf141	0.663244	1.21872	-0.251193	-0.555472	0.914437	1.46991	4.23987	2.96e-07
CPNE5	0.353058	0.0604567	0.30554	0.292601	0.0475172	-0.245084	6.07531	3.11e-07
CLEC10A	0.410979	0.260707	0.252711	0.150272	0.158268	0.00799612	6.04051	3.24e-07
HEMGN	1.07372	0.340108	0.679929	0.733609	0.393788	-0.339821	4.33714	3.35e-07
AGBL4	-0.238421	-0.65326	0.309008	0.414838	-0.54743	-0.962268	4.90033	3.35e-07
ACSM5	0.578954	0.18492	0.347448	0.394033	0.231506	-0.162527	5.24531	3.43e-07
VIT	0.790811	0.000405024	0.690635	0.790406	0.100176	-0.69023	4.5429	3.51e-07
PTCRA	0.635405	0.451274	0.319125	0.184131	0.316281	0.132149	5.12079	3.56e-07
TMEM150B	0.448015	0.393752	0.148444	0.0542627	0.299571	0.245308	5.64182	3.64e-07
NOTUM	-0.32039	-0.399501	0.0109548	0.0791103	-0.331345	-0.410456	5.76552	3.68e-07
CHRNA6	0.761552	0.423866	0.48018	0.337686	0.281372	-0.0563138	4.84094	3.75e-07
P2RX7	0.420934	0.301717	0.169679	0.119217	0.251255	0.132038	5.90688	3.88e-07
SLAMF7	0.347103	0.19796	0.23839	0.149143	0.108713	-0.0404298	6.4115	3.93e-07
C1orf230	0.0441528	-0.531585	0.63816	0.575738	-0.594008	-1.16975	4.95053	3.93e-07
CD84	0.393148	0.271771	0.171363	0.121377	0.221785	0.100408	6.08493	3.94e-07
SLC17A4	-0.120253	-1.63587	0.258876	1.51562	-0.379129	-1.89475	4.20167	3.97e-07
ODZ1	0.0366631	-0.45759	0.158098	0.494253	-0.121435	-0.615688	5.70563	4.04e-07
HTR1E	0.385233	-1.00146	0.800048	1.38669	-0.414815	-1.80151	4.08311	4.17e-07
ALPK2	0.486199	0.288503	0.369747	0.197695	0.116452	-0.0812439	5.62444	4.18e-07
SLC28A3	0.51523	0.421302	0.147466	0.0939278	0.367764	0.273836	5.48837	4.28e-07
CD96	0.388684	0.238381	0.262371	0.150303	0.126313	-0.0239897	6.14037	4.4e-07
ATP6V0A4	-0.291898	-0.557686	-0.0482276	0.265788	-0.243671	-0.509459	5.79571	4.59e-07
C21orf96	0.957739	0.777768	0.383218	0.179971	0.574521	0.39455	4.45048	4.8e-07
CD3D	0.391455	0.239541	0.284993	0.151914	0.106462	-0.0454515	6.10222	4.8e-07
GPR50	-0.326815	-1.38278	0.514837	1.05597	-0.841652	-1.89762	4.23924	4.96e-07
GGT6	-0.155986	-0.404759	0.103021	0.248772	-0.259008	-0.50778	6.01075	5.02e-07
IDO2	0.552218	0.124058	0.484919	0.42816	0.0672985	-0.360861	5.14885	5.06e-07
TFAP2B	0.16438	-1.08846	0.702973	1.25284	-0.538593	-1.79144	4.50029	5.12e-07
IL1F5	0.416841	0.625868	-0.317214	-0.209027	0.734055	0.943082	5.37081	5.12e-07
LINGO3	0.848975	0.097201	0.578617	0.751774	0.270358	-0.481416	4.73972	5.12e-07
RGL4	0.519643	0.200636	0.364701	0.319007	0.154942	-0.164065	5.43765	5.46e-07
NELL2	0.401715	0.108749	0.270615	0.292966	0.1311	-0.161866	5.93124	5.59e-07
NTRK1	0.610111	0.426976	0.413994	0.183135	0.196117	0.0129815	5.18527	5.59e-07
CLEC4E	0.445843	0.247645	0.184899	0.198198	0.260944	0.0627457	5.79774	5.59e-07
IL10	0.514477	0.375347	0.208313	0.139129	0.306164	0.167035	5.45364	5.62e-07
SPAG11A	0.101695	0.555634	1.44081	-0.453939	-1.33911	-0.885173	3.99381	5.62e-07
KCNH3	0.331656	-0.128222	0.406647	0.459878	-0.0749918	-0.53487	5.39933	5.63e-07
TNFSF8	0.458026	0.253295	0.284068	0.204731	0.173959	-0.0307722	5.76396	5.68e-07
CD200R1	0.477867	0.313032	0.293093	0.164835	0.184774	0.0199386	5.67035	5.74e-07
C14orf49	0.483465	0.327157	0.347323	0.156307	0.136142	-0.0201657	5.62556	6.02e-07
EDDM3B	-0.0140189	-0.721471	0.979437	0.707452	-0.993456	-1.70091	4.05368	6.06e-07
DNASE1L3	0.402706	-0.0356005	0.314301	0.438306	0.0884054	-0.349901	5.56677	6.46e-07
LAG3	0.401349	0.241713	0.267827	0.159635	0.133521	-0.026114	6.04255	6.49e-07
C22orf34	0.63177	0.201552	0.51147	0.430218	0.1203	-0.309918	4.99098	6.6e-07
NEUROD1	-0.236024	-1.43416	0.624013	1.19814	-0.860037	-2.05818	4.53624	6.73e-07
TMEM132C	0.446294	-0.484747	0.488556	0.931041	-0.0422617	-0.973302	4.91408	6.95e-07
RALYL	-0.0863511	-1.30529	0.543247	1.21894	-0.629598	-1.84854	4.07489	6.95e-07
KIAA1324	-0.0973002	-0.310379	0.0871112	0.213078	-0.184411	-0.39749	6.44758	6.95e-07
UMOD	0.105655	-1.17428	0.575004	1.27994	-0.469349	-1.74929	4.01103	7.3e-07
OTX2	0.0800588	-1.15309	0.860564	1.23315	-0.780505	-2.01366	4.2498	7.33e-07
KCNA6	0.496953	-0.0149356	0.486136	0.511888	0.0108165	-0.501072	5.07763	7.49e-07
MYH7	1.04125	0.291483	1.02991	0.749769	0.0113386	-0.73843	4.28671	7.7e-07
GABRP	0.429392	-0.207753	0.205494	0.637145	0.223899	-0.413246	5.61948	7.7e-07
ZNF804A	0.554946	0.395693	0.338953	0.159253	0.215993	0.0567403	5.34112	7.79e-07
NEU2	0.485888	1.25344	-0.122464	-0.767549	0.608352	1.3759	3.94411	7.96e-07
BPIL3	-1.19597	-1.11192	-0.0168154	-0.0840541	-1.17916	-1.0951	4.02596	7.96e-07
NEUROD4	-0.905947	-1.45624	-0.105261	0.550295	-0.800686	-1.35098	3.99244	8.07e-07
FAIM2	0.234942	-0.16005	0.329111	0.394992	-0.094169	-0.489161	5.72789	8.33e-07
DBH	0.588516	0.272495	0.436444	0.316021	0.152073	-0.163949	5.1904	8.53e-07
PNLIPRP3	-1.28583	-1.3243	-0.720662	0.0384696	-0.565166	-0.603635	4.31865	8.53e-07
SPRR2C	0.503429	1.06252	-0.672305	-0.559086	1.17573	1.73482	4.50404	8.84e-07
TRPA1	0.646247	0.470066	0.0535156	0.176181	0.592731	0.41655	5.08088	9.96e-07
MCART6	0.51533	0.183673	0.355881	0.331657	0.159448	-0.172209	5.4083	1e-06
PCSK2	-0.512683	-1.05402	-0.244592	0.541337	-0.268091	-0.809428	5.4987	1.04e-06
GFI1	0.422995	0.190807	0.29485	0.232188	0.128145	-0.104043	5.85811	1.05e-06
CD247	0.391796	0.231608	0.275061	0.160188	0.116735	-0.0434531	6.05451	1.07e-06
SLC17A2	-0.332162	-0.381606	1.04851	0.0494436	-1.38067	-1.43012	3.99152	1.07e-06
AREG	0.116698	0.320227	-0.0834946	-0.203529	0.200193	0.403722	6.25038	1.07e-06
GSTA2	-0.0314909	-0.723311	0.195582	0.69182	-0.227073	-0.918893	5.5065	1.08e-06
JSRP1	0.318035	-0.0899353	0.285731	0.40797	0.0323046	-0.375666	5.77842	1.08e-06
CD8A	0.366023	0.24248	0.227289	0.123543	0.138734	0.0151905	6.218	1.11e-06
TREML2	0.493614	0.298835	0.458558	0.194779	0.0350562	-0.159723	5.44039	1.14e-06
SYT12	0.11229	0.317499	-0.112876	-0.205209	0.225166	0.430375	6.15153	1.15e-06
JAKMIP1	0.473441	0.239535	0.320995	0.233905	0.152446	-0.0814597	5.63003	1.16e-06
GBP7	0.910239	0.861015	0.136947	0.0492238	0.773292	0.724068	4.36916	1.17e-06
PPARGC1A	-0.217087	-0.38426	0.054684	0.167173	-0.271771	-0.438944	5.91335	1.24e-06
KLK14	-0.151007	-0.776346	0.48274	0.625339	-0.633747	-1.25909	4.98932	1.25e-06
PIK3CG	0.392075	0.231724	0.246	0.160351	0.146075	-0.0142756	6.05444	1.32e-06
CPB1	0.257469	-0.582324	0.780222	0.839794	-0.522753	-1.36255	4.6346	1.34e-06
GNLY	0.355496	0.323637	0.129508	0.0318585	0.225988	0.194129	6.05976	1.34e-06
C10orf128	0.483326	0.33822	0.282195	0.145106	0.20113	0.0560249	5.58254	1.37e-06
PSMA8	0.813641	-0.163509	0.207915	0.97715	0.605726	-0.371424	4.36459	1.42e-06
PAGE4	-1.02206	-1.48622	-0.427448	0.464168	-0.594609	-1.05878	4.03976	1.42e-06
CPNE6	0.262438	-0.783993	0.723005	1.04643	-0.460567	-1.507	4.22061	1.42e-06
SPRR2F	0.846572	1.1984	-0.0278706	-0.351828	0.874443	1.22627	4.52419	1.43e-06
MCCD1	-1.11674	-1.18433	0.0633988	0.067588	-1.18014	-1.24773	4.24512	1.43e-06
CHRNB3	0.932959	0.148169	1.27838	0.78479	-0.345422	-1.13021	4.10628	1.44e-06
RSPO1	0.536121	0.0847822	0.399144	0.451338	0.136976	-0.314362	5.1702	1.47e-06
TPH1	0.340263	-0.35309	0.542006	0.693353	-0.201743	-0.895096	4.70674	1.5e-06
KLRB1	0.389924	0.162955	0.326896	0.226968	0.0630274	-0.163941	5.92515	1.5e-06
CST6	0.161681	0.300413	-0.135527	-0.138731	0.297209	0.43594	6.05709	1.54e-06
MSI1	-0.197708	-0.467219	0.157082	0.269511	-0.35479	-0.624301	5.57138	1.55e-06
CR1	0.38427	0.191016	0.266048	0.193253	0.118222	-0.075032	6.06131	1.56e-06
KCNA3	0.406872	0.194669	0.272054	0.212204	0.134819	-0.077385	5.93205	1.62e-06
GJB1	-0.159254	-0.426958	0.148197	0.267704	-0.307451	-0.575155	6.03996	1.62e-06
DNASE2B	0.608475	0.178101	0.268725	0.430374	0.33975	-0.0906235	5.12727	1.65e-06
FOSL1	0.0818273	0.314775	-0.139683	-0.232947	0.22151	0.454458	6.05352	1.66e-06
P2RX1	0.403213	0.128983	0.308236	0.274231	0.0949769	-0.179254	5.8367	1.68e-06
CELA3A	0.120022	-0.454611	1.15012	0.574633	-1.0301	-1.60473	3.98292	1.76e-06
RGS13	0.50822	0.19719	0.375061	0.31103	0.133159	-0.177871	5.39837	1.76e-06
CD28	0.402541	0.225431	0.285732	0.17711	0.116809	-0.0603008	5.95071	1.81e-06
FGF5	0.248267	0.948971	-0.340381	-0.700704	0.588648	1.28935	4.6229	1.81e-06
DPF3	0.554327	0.373143	0.418193	0.181184	0.136134	-0.04505	5.28009	1.84e-06
CCR2	0.390693	0.24738	0.26077	0.143313	0.129924	-0.0133897	6.02808	1.87e-06
SNX20	0.402559	0.274615	0.239535	0.127944	0.163024	0.0350806	5.9585	1.88e-06
TMEM156	0.41486	0.264902	0.242519	0.149959	0.172342	0.0223834	5.89851	1.93e-06
ACAP1	0.356572	0.197955	0.276339	0.158617	0.0802339	-0.0783834	6.19261	1.96e-06
SBSN	0.540408	0.944908	0.168201	-0.4045	0.372207	0.776707	4.99185	1.96e-06
TXLNB	0.409194	0.0483826	0.271397	0.360812	0.137797	-0.223015	5.69307	2.04e-06
SLC47A2	-0.251825	-0.556283	0.322673	0.304458	-0.574499	-0.878956	4.79121	2.05e-06
KCNK16	-0.169148	-0.775218	0.752791	0.60607	-0.921939	-1.52801	4.30864	2.1e-06
CXCR3	0.391243	0.248388	0.270409	0.142855	0.120835	-0.0220204	6.01071	2.1e-06
CLEC12B	0.750467	0.529096	0.442521	0.221371	0.307945	0.0865747	4.77809	2.12e-06
SPATC1	0.652547	0.380163	0.414466	0.272384	0.238081	-0.0343031	5.00375	2.16e-06
MAP1LC3C	0.443228	0.444203	0.209336	-0.000974559	0.233893	0.234867	5.52068	2.19e-06
PRLHR	0.0703555	-0.42864	1.1764	0.498996	-1.10604	-1.60504	4.11759	2.33e-06
CCL11	0.452584	0.276218	0.146179	0.176366	0.306405	0.130039	5.62215	2.38e-06
CADPS	0.479706	0.00535795	0.479513	0.474348	0.000193128	-0.474155	5.12307	2.38e-06
EMR4P	0.526167	0.333666	0.242201	0.192501	0.283965	0.0914647	5.36783	2.38e-06
TRIM55	0.63258	0.539641	0.610453	0.0929389	0.0221267	-0.0708123	5.19526	2.39e-06
CHRDL2	0.0679971	-0.321368	0.239353	0.389365	-0.171356	-0.560721	5.67061	2.45e-06
IL1A	0.322318	0.459353	-0.0499582	-0.137035	0.372276	0.509311	5.36403	2.45e-06
KIAA1984	-0.33403	-0.478115	0.0171496	0.144086	-0.351179	-0.495265	5.38423	2.58e-06
SOAT2	0.830739	0.416086	0.884372	0.414654	-0.0536326	-0.468286	4.47047	2.58e-06
C9orf84	0.201452	0.409542	-0.239154	-0.20809	0.440605	0.648695	5.42869	2.58e-06
DAZ1	-0.674238	-1.9157	-0.637418	1.24147	-0.0368198	-1.27829	4.23421	2.58e-06
CCKAR	-0.205459	-1.01293	0.736866	0.807474	-0.942325	-1.7498	4.17264	2.59e-06
NKG7	0.372271	0.254397	0.197118	0.117874	0.175153	0.0572791	6.10605	2.61e-06
XIRP1	0.414322	0.453918	0.123438	-0.0395965	0.290883	0.33048	5.47199	2.63e-06
FPR2	0.362756	0.38288	0.0615719	-0.0201238	0.301184	0.321308	5.70118	2.66e-06
UGT3A1	-0.00786472	-1.39516	0.67231	1.3873	-0.680174	-2.06747	4.52007	2.67e-06
RLTPR	0.370428	0.149878	0.326857	0.220549	0.0435709	-0.176979	5.95869	2.7e-06
CCBE1	0.273648	0.388186	-0.0520723	-0.114538	0.32572	0.440258	5.67318	2.83e-06
CLCNKB	-0.191862	-0.390244	0.208543	0.198382	-0.400405	-0.598787	5.37909	2.84e-06
EBI3	0.429456	0.297702	0.276217	0.131754	0.153238	0.0214846	5.78037	2.92e-06
MYH15	0.449249	0.516699	0.160541	-0.0674501	0.288707	0.356158	5.2868	2.92e-06
TLR9	0.357976	0.0461219	0.329537	0.311854	0.0284392	-0.283415	5.81124	2.93e-06
WT1	0.670345	0.416462	0.229247	0.253883	0.441098	0.187215	5.23085	2.97e-06
FRMPD1	0.324707	-0.484226	0.554983	0.808933	-0.230276	-1.03921	4.71471	3e-06
CALB1	0.212581	-0.131934	1.01212	0.344515	-0.799543	-1.14406	4.7063	3.03e-06
DAZ2	-1.00877	-1.39852	-0.421617	0.389747	-0.587155	-0.976902	3.97511	3.03e-06
CNGA3	-0.261272	-0.50511	0.248247	0.243838	-0.509519	-0.753358	5.54924	3.1e-06
HTR7	0.525622	0.446849	0.227896	0.0787731	0.297726	0.218953	5.26076	3.15e-06
NCF1	0.369262	0.221958	0.232506	0.147303	0.136756	-0.0105476	6.12516	3.22e-06
KLK1	0.572227	0.203662	0.64178	0.368565	-0.0695525	-0.438118	5.06274	3.29e-06
PLA2G2A	0.384484	0.053571	0.413863	0.330913	-0.0293788	-0.360292	5.66823	3.3e-06
PPYR1	0.530276	0.308217	0.242024	0.222059	0.288253	0.0661936	5.38238	3.31e-06
ARRDC5	0.606336	0.223772	0.412213	0.382565	0.194123	-0.188442	5.04335	3.34e-06
VWDE	0.244507	0.460172	-0.031273	-0.215665	0.27578	0.491445	5.65109	3.34e-06
MMP3	0.661867	0.400901	0.332455	0.260966	0.329413	0.0684465	5.3778	3.34e-06
UBD	0.321418	0.167448	0.210282	0.153971	0.111136	-0.0428341	6.43981	3.42e-06
TRAF3IP3	0.365933	0.17495	0.273977	0.190984	0.0919559	-0.0990276	6.08394	3.5e-06
BCAS1	-0.278492	-0.370247	-0.142281	0.0917543	-0.136211	-0.227966	6.13415	3.5e-06
C8orf56	0.0115785	-0.849725	0.510234	0.861303	-0.498655	-1.35996	4.38322	3.54e-06
C11orf16	0.0536441	-0.430188	0.376434	0.483833	-0.32279	-0.806623	5.35757	3.68e-06
FOXP3	0.395423	0.262685	0.282999	0.132738	0.112424	-0.020314	5.93329	3.78e-06
C10orf55	0.326492	0.471535	0.0551287	-0.145042	0.271364	0.416406	5.49369	3.78e-06
KIR2DS4	0.969002	0.434106	0.571543	0.534896	0.39746	-0.137436	4.60169	3.81e-06
CELA3B	-0.615161	-0.56322	0.751932	-0.0519415	-1.36709	-1.31515	4.02152	3.81e-06
SERPINA11	0.643861	-0.412271	1.03174	1.05613	-0.387879	-1.44401	4.27987	3.88e-06
DMBX1	0.361786	0.564387	-0.112642	-0.202601	0.474428	0.677029	5.34589	3.91e-06
TAS1R1	-0.0462092	-0.525124	0.288301	0.478915	-0.33451	-0.813425	5.12984	3.92e-06
WDR49	0.490065	-0.0271174	0.415469	0.517182	0.0745952	-0.442587	5.30164	3.92e-06
HLA-DOB	0.342322	0.134326	0.30617	0.207996	0.0361515	-0.171845	6.09307	3.96e-06
ATP6V1B1	-0.27222	-0.348673	0.0647256	0.0764529	-0.336945	-0.413398	5.75538	3.98e-06
NR0B2	0.0297509	-0.406209	0.36198	0.43596	-0.332229	-0.768189	5.58149	3.99e-06
WNT16	0.204364	-0.326368	0.464531	0.530732	-0.260167	-0.790899	5.05113	4e-06
SLC13A2	0.0522601	-0.729215	0.625983	0.781475	-0.573723	-1.3552	5.1196	4.02e-06
SI	-0.994082	-1.47308	-0.566978	0.479002	-0.427104	-0.906106	3.99994	4.02e-06
SPDYC	-1.06525	-1.42444	-0.586508	0.359187	-0.478743	-0.83793	4.36124	4.18e-06
PLG	0.834734	-0.719077	0.587047	1.55381	0.247687	-1.30612	4.16551	4.19e-06
SIGLEC10	0.356679	0.244327	0.201771	0.112352	0.154908	0.0425561	6.17151	4.19e-06
ATP4B	-0.284193	-0.512781	0.493049	0.228588	-0.777242	-1.00583	4.60184	4.28e-06
TFEC	0.357735	0.259318	0.162853	0.0984169	0.194882	0.0964646	6.12369	4.29e-06
C19orf45	-0.441701	-0.677012	0.0210634	0.235311	-0.462765	-0.698075	4.92987	4.3e-06
DHRS9	0.353039	0.291593	0.110008	0.0614458	0.24303	0.181584	6.02116	4.3e-06
OCA2	-0.432977	-0.769039	0.0164383	0.336062	-0.449415	-0.785478	5.07277	4.39e-06
VAX1	-0.927646	-1.38731	-1.21363	0.459667	0.285982	-0.173685	4.2565	4.59e-06
TCL6	0.674149	-0.0500484	0.790365	0.724197	-0.116216	-0.840413	4.78382	4.69e-06
FAM196B	0.578329	0.462775	0.0774433	0.115554	0.500886	0.385332	4.93074	4.7e-06
GPX2	-0.292	-0.609155	-0.148255	0.317155	-0.143746	-0.4609	6.14037	4.74e-06
SLA2	0.397149	0.248966	0.255216	0.148183	0.141933	-0.00624991	5.92476	4.8e-06
RIMBP2	-0.221787	-0.450461	0.419813	0.228675	-0.6416	-0.870274	5.2584	4.81e-06
APOBEC3H	0.470367	0.279577	0.413879	0.19079	0.0564882	-0.134301	5.47118	4.81e-06
ZC3H12D	0.401022	0.0570147	0.314465	0.344008	0.086557	-0.257451	5.63206	5.11e-06
ALDH3A1	-0.300106	-0.486706	-0.118339	0.186599	-0.181768	-0.368367	6.06792	5.26e-06
CD244	0.442622	0.280264	0.235172	0.162358	0.20745	0.0450926	5.67999	5.36e-06
SIRPD	0.839535	0.412331	0.160077	0.427204	0.679458	0.252254	4.47228	5.37e-06
C8orf47	-0.155419	-0.443019	0.0290978	0.2876	-0.184517	-0.472117	5.82404	5.59e-06
GP5	0.585206	0.126486	0.52571	0.45872	0.0594955	-0.399224	4.90119	5.67e-06
CLEC12A	0.403496	0.300873	0.177043	0.102623	0.226453	0.12383	5.81549	5.67e-06
MEOX1	0.422246	0.09034	0.400218	0.331906	0.0220273	-0.309878	5.45694	5.73e-06
MYO3B	0.413852	0.518915	-0.00747291	-0.105063	0.421325	0.526388	5.41978	5.78e-06
SP140	0.362972	0.165683	0.258234	0.197289	0.104738	-0.0925513	6.07287	5.81e-06
KIR2DL3	0.948137	0.588782	0.564686	0.359355	0.383451	0.0240965	4.61047	5.82e-06
NLRP7	0.511782	0.163683	0.346876	0.3481	0.164907	-0.183193	5.29494	5.84e-06
CYP2A6	-0.462734	-0.691093	0.251329	0.228359	-0.714063	-0.942422	4.93987	5.84e-06
ST8SIA3	0.618303	-0.385102	1.15391	1.0034	-0.535611	-1.53902	4.15325	6.12e-06
C19orf30	0.115149	-0.857737	0.82304	0.972886	-0.707892	-1.68078	4.04613	6.2e-06
MAP4K1	0.342068	0.154135	0.275013	0.187933	0.0670551	-0.120878	6.15198	6.3e-06
OBP2B	-0.196446	-0.740342	0.836138	0.543895	-1.03258	-1.57648	4.20797	6.42e-06
CRLF1	-0.266556	-0.328609	-0.014155	0.0620524	-0.252401	-0.314454	6.27906	6.46e-06
CXCR6	0.36761	0.225715	0.221839	0.141895	0.145771	0.00387608	6.08185	6.47e-06
UOX	-0.718395	-0.95779	-0.0271625	0.239395	-0.691232	-0.930627	4.35832	6.47e-06
PTPRVP	0.481733	-0.0948965	0.533864	0.576629	-0.0521312	-0.62876	4.81687	6.54e-06
CRYBA4	0.857439	0.018183	0.706087	0.839256	0.151352	-0.687904	4.32336	6.67e-06
ART5	-0.298774	-0.508633	0.129475	0.209859	-0.428249	-0.638108	5.08697	6.67e-06
TAS2R38	-0.696163	-1.32907	0.126738	0.632909	-0.822901	-1.45581	4.20378	6.67e-06
SLC17A3	-0.161952	-1.0287	0.484448	0.866744	-0.646401	-1.51314	4.27622	6.76e-06
TESC	-0.186721	-0.320309	0.00134723	0.133588	-0.188068	-0.321656	6.35093	6.79e-06
GAGE13	-0.787706	-1.39855	-0.0309333	0.610847	-0.756773	-1.36762	4.02409	6.89e-06
SYT4	0.11716	-0.545284	0.854462	0.662444	-0.737302	-1.39975	4.59812	6.9e-06
VNN2	0.381624	0.147252	0.240189	0.234372	0.141435	-0.0929375	5.94419	6.9e-06
A2BP1	0.160129	-0.502861	1.04378	0.66299	-0.883649	-1.54664	4.50342	7.01e-06
LHFPL3	0.166599	-0.395262	0.456963	0.561861	-0.290364	-0.852225	5.19767	7.14e-06
GALNTL6	-0.442847	-0.83484	0.201989	0.391993	-0.644836	-1.03683	4.79491	7.45e-06
CCDC141	0.490655	0.325882	0.40478	0.164773	0.0858752	-0.0788979	5.39152	7.59e-06
LOC440896	0.797308	0.176865	0.747531	0.620443	0.0497766	-0.570666	4.44194	7.59e-06
TTTY2	-0.36946	-0.837099	0.688476	0.467639	-1.05794	-1.52557	4.05666	7.64e-06
CDHR3	-0.0402099	-0.423493	0.129842	0.383283	-0.170052	-0.553335	5.84972	7.8e-06
KLK11	-0.12008	-0.385119	0.190328	0.265038	-0.310408	-0.575447	6.03172	7.84e-06
NCRNA00173	0.197185	-0.335371	0.321909	0.532556	-0.124724	-0.65728	5.16751	7.87e-06
WNT4	-0.185901	-0.335777	0.0876155	0.149876	-0.273516	-0.423392	5.93186	7.92e-06
KCNH4	0.629659	0.239503	0.464124	0.390156	0.165535	-0.224621	4.91809	7.97e-06
AQP5	-0.102321	-0.427685	0.14014	0.325365	-0.242461	-0.567826	6.15752	7.99e-06
CASKIN1	-0.472094	-0.391714	-0.151011	-0.0803797	-0.321083	-0.240703	5.34696	8.1e-06
KCNH8	0.269577	-0.170321	0.486584	0.439898	-0.217007	-0.656905	5.29105	8.38e-06
TXNDC3	0.675682	0.353377	0.40683	0.322305	0.268852	-0.0534532	4.8647	8.52e-06
MYCN	-0.304972	-0.478714	-0.120023	0.173742	-0.184949	-0.358691	5.58904	8.74e-06
SERPINI2	0.701645	-0.0760215	0.660707	0.777667	0.0409388	-0.736728	4.67472	8.78e-06
EIF4E1B	0.316444	1.12787	-0.511175	-0.811422	0.827619	1.63904	4.33063	8.8e-06
ESPNP	-0.224264	-0.690991	0.234782	0.466727	-0.459046	-0.925773	4.82727	8.93e-06
C6orf176	-0.752024	-1.17746	-0.198058	0.425432	-0.553966	-0.979398	5.16875	8.93e-06
CLC	1.02448	0.816065	0.277171	0.20841	0.747304	0.538894	4.59525	9.31e-06
KCNC1	0.187961	-0.64147	0.486553	0.829431	-0.298593	-1.12802	4.49404	9.33e-06
IL24	0.563515	0.262251	0.48174	0.301264	0.0817758	-0.219489	5.07432	9.57e-06
PTAFR	0.305199	0.287238	0.0624225	0.0179613	0.242777	0.224815	6.12346	9.58e-06
ZCCHC18	0.468423	0.121805	0.417459	0.346618	0.0509638	-0.295654	5.28978	9.58e-06
TSPAN32	0.454913	0.171697	0.289307	0.283216	0.165605	-0.11761	5.53332	9.63e-06
SH2D6	-0.650942	-0.665533	-0.00468031	0.0145911	-0.646262	-0.660853	4.69457	9.63e-06
KLHL6	0.331413	0.150523	0.235169	0.18089	0.0962442	-0.0846462	6.24326	9.64e-06
GPR171	0.392614	0.168775	0.253495	0.223839	0.139119	-0.08472	5.86739	9.65e-06
SIGLEC12	0.390762	0.468233	0.229788	-0.0774712	0.160974	0.238446	5.51666	9.65e-06
MEFV	0.426097	0.359334	0.109055	0.0667638	0.317042	0.250279	5.50439	9.65e-06
SIGLEC11	0.44118	0.419881	0.212212	0.0212991	0.228968	0.207669	5.47031	9.78e-06
MYRIP	0.0191883	-0.356451	0.189191	0.375639	-0.170003	-0.545642	5.63525	1.01e-05
ELF5	-0.0997271	-0.356401	0.10187	0.256674	-0.201597	-0.458271	5.97066	1.02e-05
CD2	0.330618	0.205836	0.226904	0.124782	0.103714	-0.021068	6.2743	1.04e-05
FAM25A	0.787828	1.32766	0.257213	-0.539834	0.530615	1.07045	4.10255	1.04e-05
CCL23	0.428248	0.429651	0.122585	-0.00140377	0.305662	0.307066	5.38663	1.06e-05
COL6A6	0.363838	0.0666923	0.129168	0.297145	0.23467	-0.0624754	5.90133	1.06e-05
PTPRCAP	0.321767	0.133842	0.254628	0.187925	0.067139	-0.120786	6.24344	1.08e-05
PLAC4	-0.0498542	-0.649703	0.292769	0.599849	-0.342623	-0.942472	5.09531	1.09e-05
LRRC2	0.390801	0.0165702	0.387695	0.37423	0.0031052	-0.371125	5.4027	1.13e-05
VSIG1	0.286399	0.340885	-0.020633	-0.0544866	0.307032	0.361518	6.06118	1.13e-05
FLJ25363	-0.226478	-1.4982	-0.64092	1.27173	0.414442	-0.857285	4.01121	1.17e-05
PRAMEF8	-0.88702	-1.07533	0.196246	0.188313	-1.08327	-1.27158	4.02282	1.19e-05
CCL4	0.333686	0.275604	0.135242	0.0580819	0.198444	0.140362	6.12243	1.19e-05
MYL2	0.890757	0.054935	1.05761	0.835822	-0.166849	-1.00267	4.14133	1.21e-05
CLDN2	0.0950394	-0.195771	0.346908	0.290811	-0.251869	-0.54268	6.03714	1.21e-05
MCOLN2	0.384366	0.208885	0.221764	0.175481	0.162602	-0.0128798	5.93147	1.21e-05
LOC116437	-0.719703	-1.39809	-0.0117176	0.678382	-0.707986	-1.38637	4.36437	1.21e-05
TBC1D10C	0.345779	0.19019	0.265116	0.155588	0.0806625	-0.0749257	6.11932	1.24e-05
FOXI1	0.678359	-0.398185	0.631827	1.07654	0.0465317	-1.03001	4.51932	1.25e-05
KCNQ5	0.298916	0.404485	0.10877	-0.105569	0.190146	0.295715	5.80286	1.25e-05
P2RY13	0.364522	0.249585	0.184784	0.114937	0.179738	0.0648003	6.02353	1.26e-05
AKR1C2	-0.333935	-0.414602	-0.119311	0.080667	-0.214624	-0.295291	6.30834	1.3e-05
DBC1	0.455957	0.675195	0.166671	-0.219238	0.289285	0.508524	5.56868	1.31e-05
2017-09-01	0.322134	0.112929	0.273508	0.209206	0.0486267	-0.160579	6.14704	1.35e-05
LOC441177	-0.821366	-1.46876	-0.216219	0.647393	-0.605147	-1.25254	4.4594	1.35e-05
CCL3L3	0.743108	0.283953	0.466099	0.459155	0.277009	-0.182145	4.80888	1.35e-05
RET	0.0521628	-0.130435	0.337886	0.182597	-0.285723	-0.46832	5.78239	1.36e-05
SH2D1B	0.485257	0.348011	0.145567	0.137246	0.33969	0.202444	5.31195	1.41e-05
POU2F2	0.332975	0.0870748	0.260749	0.2459	0.0722262	-0.173674	6.05479	1.42e-05
CILP	0.341493	0.2087	0.129723	0.132793	0.21177	0.0789767	6.14233	1.43e-05
GH1	1.06584	0.0871961	0.867485	0.978649	0.19836	-0.780289	4.11499	1.44e-05
SOHLH1	-0.595531	-0.954474	0.455065	0.358943	-1.0506	-1.40954	4.33032	1.46e-05
PTPN22	0.335173	0.281684	0.166817	0.0534891	0.168355	0.114866	6.11997	1.49e-05
HEPACAM2	0.108802	-0.733923	0.453957	0.842725	-0.345155	-1.18788	4.97903	1.49e-05
LMX1A	-0.536019	-1.20222	0.351345	0.666202	-0.887364	-1.55357	4.30253	1.49e-05
MCHR1	0.48433	0.319716	0.202533	0.164614	0.281797	0.117182	5.38487	1.5e-05
C12orf27	-0.295334	-0.945347	0.174076	0.650013	-0.46941	-1.11942	5.09403	1.51e-05
?|729884	-0.0435546	0.239657	-0.473531	-0.283212	0.429976	0.713188	5.82089	1.51e-05
CD180	0.35024	0.195999	0.244187	0.154241	0.106054	-0.0481873	6.10235	1.54e-05
FCRL6	0.438936	0.25039	0.280369	0.188546	0.158566	-0.0299795	5.62047	1.54e-05
SPRR2D	0.444776	0.90306	-0.0628016	-0.458284	0.507578	0.965862	5.08873	1.58e-05
CD3E	0.320945	0.180385	0.233676	0.14056	0.0872687	-0.0532915	6.29241	1.58e-05
CGA	-0.435361	-0.839698	0.642134	0.404338	-1.0775	-1.48183	4.68969	1.58e-05
PCK1	-0.51482	-1.02464	0.341659	0.50982	-0.856479	-1.3663	4.78736	1.58e-05
LILRB1	0.344831	0.234052	0.187934	0.110779	0.156898	0.0461188	6.13868	1.61e-05
FGL1	-0.422004	-0.567167	0.0206153	0.145163	-0.442619	-0.587782	5.87676	1.64e-05
SAA4	0.751122	0.513282	0.391103	0.23784	0.360019	0.122179	5.12172	1.67e-05
C10orf108	-0.0354113	-0.47475	0.27273	0.439339	-0.308142	-0.747481	5.33358	1.69e-05
NRXN1	0.306064	-0.400181	0.600141	0.706245	-0.294077	-1.00032	4.73922	1.72e-05
CCR5	0.335271	0.227813	0.183256	0.107458	0.152015	0.044557	6.1969	1.76e-05
C21orf29	0.0997268	-0.278617	0.395136	0.378344	-0.295409	-0.673752	5.13384	1.76e-05
PTPN7	0.328135	0.206178	0.232613	0.121957	0.0955216	-0.0264355	6.23803	1.77e-05
P2RY8	0.314294	0.0727073	0.265367	0.241586	0.0489263	-0.19266	6.10424	1.77e-05
CEL	0.0441679	-0.146095	0.372267	0.190263	-0.3281	-0.518363	5.53323	1.78e-05
NKX6-2	-1.08181	-1.02186	-1.04899	-0.0599472	-0.0328137	0.0271335	4.03659	1.78e-05
NRSN1	-0.0295429	-0.696601	0.802836	0.667058	-0.832379	-1.49944	4.1222	1.8e-05
SMTNL1	0.545092	0.343938	0.382345	0.201154	0.162747	-0.0384063	5.17716	1.8e-05
CCL13	0.289054	0.321859	0.0935924	-0.0328048	0.195462	0.228266	6.10185	1.86e-05
GPR142	0.365073	-0.336607	0.890882	0.70168	-0.525809	-1.22749	4.29104	1.89e-05
TRPM5	-0.5132	-0.819843	0.0757871	0.306643	-0.588987	-0.89563	4.85062	1.91e-05
NELL1	-0.350966	-0.824976	0.382947	0.47401	-0.733913	-1.20792	5.23881	1.92e-05
HMGCS2	-0.644075	-0.87141	-0.0660768	0.227335	-0.577998	-0.805333	5.15896	2.08e-05
FAIM3	0.302379	0.081988	0.260994	0.220391	0.0413849	-0.179006	6.19428	2.12e-05
HS3ST3B1	0.470567	0.232209	0.127997	0.238358	0.342569	0.104212	5.36729	2.12e-05
RASGRP2	0.343626	0.11294	0.279163	0.230686	0.0644633	-0.166223	5.97267	2.15e-05
TSPY2	0.31604	-0.717939	-1.25356	1.03398	1.5696	0.535622	4.06373	2.15e-05
TNFSF13B	0.347761	0.26224	0.137613	0.0855205	0.210148	0.124627	6.01538	2.2e-05
TMC2	0.353546	-0.17382	0.644317	0.527366	-0.290771	-0.818137	4.70025	2.34e-05
B3GALT2	0.0399121	-0.26751	0.26502	0.307422	-0.225108	-0.53253	5.62104	2.35e-05
ADAMTS19	-0.0580287	-1.03373	0.628715	0.975702	-0.686744	-1.66245	4.33962	2.35e-05
PENK	-0.163274	-0.495924	0.198766	0.33265	-0.362039	-0.69469	5.38151	2.42e-05
P2RX5	0.355339	0.141812	0.298894	0.213528	0.0564457	-0.157082	5.9048	2.46e-05
SLIT1	0.324637	-4.87e-05	0.414446	0.324685	-0.0898095	-0.414495	5.43157	2.46e-05
CALML3	0.0649324	-0.645946	0.595452	0.710879	-0.530519	-1.2414	4.91313	2.46e-05
AKR1C1	-0.219119	-0.316151	-0.0606222	0.0970312	-0.158497	-0.255528	6.44785	2.46e-05
C2orf70	-0.0748913	-0.54654	0.399131	0.471649	-0.474023	-0.945671	4.97717	2.46e-05
PHYHIPL	-0.0430943	-0.237816	0.394149	0.194722	-0.437244	-0.631966	5.30055	2.48e-05
SMOC1	-0.242263	-0.404311	0.0524644	0.162049	-0.294727	-0.456776	5.93498	2.5e-05
SLC2A5	0.354988	0.222951	0.190707	0.132037	0.164281	0.0322434	6.0451	2.52e-05
AMELY	-0.933171	-0.930662	0.217511	-0.0025096	-1.15068	-1.14817	3.99641	2.55e-05
C12orf70	0.404237	0.606808	-0.10042	-0.202571	0.504657	0.707228	4.74925	2.57e-05
MSMB	-0.32225	-0.782379	-0.116046	0.46013	-0.206204	-0.666333	5.7914	2.61e-05
DEGS2	-0.146162	-0.350366	0.0577859	0.204204	-0.203948	-0.408152	5.97712	2.63e-05
FRMPD2	0.299417	-0.519078	0.553966	0.818495	-0.254549	-1.07304	4.85616	2.67e-05
SH3RF2	0.152054	0.304004	-0.0766141	-0.15195	0.228669	0.380619	6.06834	2.68e-05
TMEM72	0.0802007	-0.361838	0.805505	0.442039	-0.725305	-1.16734	4.36	2.68e-05
CELP	0.200422	0.299519	1.30316	-0.0990974	-1.10274	-1.00364	4.10855	2.68e-05
CASQ1	0.558709	0.0790556	0.430217	0.479653	0.128492	-0.351161	4.90179	2.74e-05
NDP	0.507051	0.734859	0.277916	-0.227809	0.229134	0.456943	5.15847	2.78e-05
RAB33A	0.435075	0.295223	0.320818	0.139852	0.114257	-0.025595	5.56477	2.83e-05
SPERT	-0.480009	-0.686742	0.233731	0.206733	-0.713739	-0.920472	4.98377	2.84e-05
KIAA1210	-0.164167	-0.786559	0.308828	0.622392	-0.472996	-1.09539	4.60805	2.93e-05
CCKBR	-0.00366578	-0.718072	0.644565	0.714407	-0.64823	-1.36264	4.42735	3e-05
C1orf150	0.510914	0.431119	0.139716	0.0797945	0.371198	0.291403	5.08789	3.1e-05
CDA	0.107533	0.303489	-0.0931415	-0.195957	0.200674	0.396631	6.05292	3.14e-05
HK3	0.300553	0.283637	0.11805	0.0169162	0.182504	0.165587	6.17889	3.18e-05
P2RY4	0.433927	0.579368	-0.171765	-0.145441	0.605692	0.751133	4.63983	3.19e-05
FCGR1C	0.361033	0.300287	0.123214	0.0607466	0.237819	0.177072	5.82315	3.2e-05
FCAR	0.53521	0.401672	0.176926	0.133539	0.358285	0.224746	5.11278	3.21e-05
TCHHL1	-0.63759	0.311474	-1.03273	-0.949064	0.39514	1.3442	4.07162	3.21e-05
KCNK10	0.393051	-0.233923	0.723295	0.626974	-0.330244	-0.957218	4.77924	3.23e-05
CD48	0.311182	0.145677	0.228358	0.165505	0.0828246	-0.0826803	6.27965	3.23e-05
SPTB	0.206214	0.334968	0.086257	-0.128753	0.119957	0.248711	6.26733	3.23e-05
FLJ41941	0.962404	0.380082	0.768126	0.582322	0.194278	-0.388044	4.50106	3.23e-05
ASXL3	0.354918	0.0296256	0.489003	0.325293	-0.134085	-0.459378	5.19459	3.23e-05
PGC	-0.199834	-0.429874	0.0871529	0.230041	-0.286987	-0.517027	6.37541	3.25e-05
SELL	0.317085	0.196695	0.227993	0.120389	0.0890915	-0.0312979	6.26117	3.26e-05
IL23R	0.764757	0.187258	0.515265	0.5775	0.249493	-0.328007	4.51856	3.42e-05
UTS2	0.789362	0.697116	0.436514	0.0922464	0.352848	0.260602	4.77292	3.42e-05
GUCY1B2	-0.231946	-0.454807	-0.0640558	0.222861	-0.16789	-0.390751	5.63539	3.45e-05
SLC6A20	0.436482	0.317794	0.280991	0.118688	0.155492	0.0368033	5.80844	3.5e-05
LOC100216001	0.307711	0.795287	-0.0770008	-0.487576	0.384712	0.872287	4.76836	3.58e-05
F7	-0.290868	-0.704433	0.0483939	0.413564	-0.339262	-0.752827	5.09786	3.6e-05
FAT2	0.353543	0.407932	0.130069	-0.0543883	0.223474	0.277862	5.63402	3.6e-05
CDK15	0.717834	0.608325	0.349211	0.109509	0.368623	0.259114	4.63532	3.62e-05
GPR98	-0.109684	-0.310558	0.0817378	0.200874	-0.191422	-0.392296	6.12878	3.62e-05
DYDC2	0.114987	-0.324057	0.271139	0.439044	-0.156151	-0.595195	5.43863	3.62e-05
C20orf70	-0.505588	-0.790226	-0.0433281	0.284638	-0.46226	-0.746898	5.29944	3.65e-05
AGXT2L1	-1.00921	-1.09034	-0.120848	0.081125	-0.888364	-0.969489	4.76224	3.73e-05
GHRL	0.497567	0.12047	0.401063	0.377097	0.0965035	-0.280593	5.12388	3.73e-05
LOC100240735	0.414174	-0.229374	0.241004	0.643548	0.17317	-0.470378	4.92638	3.75e-05
C19orf41	-0.83924	-1.09921	0.0520944	0.259969	-0.891335	-1.1513	4.47311	3.76e-05
AMN	-0.36119	-0.306643	-0.210119	-0.0545474	-0.151071	-0.0965237	5.80555	3.76e-05
C16orf54	0.338764	0.152837	0.269737	0.185927	0.0690266	-0.1169	6.0235	3.9e-05
SOX2	-0.0771844	-0.287865	0.154978	0.210681	-0.232162	-0.442843	6.08263	3.99e-05
CUX2	0.634514	0.313221	0.471871	0.321293	0.162644	-0.15865	4.84435	4e-05
OR10H1	0.0526168	0.65788	-0.793014	-0.605263	0.845631	1.45089	4.25693	4.01e-05
ENPP6	0.49964	0.0491058	0.358278	0.450534	0.141362	-0.309172	5.0578	4.01e-05
SCARA5	0.0432354	-0.346756	0.21251	0.389991	-0.169274	-0.559266	5.68524	4.02e-05
TUBB2B	0.252414	-0.0469628	0.363673	0.299377	-0.111259	-0.410635	5.85259	4.02e-05
NLRP6	0.502477	0.0307115	0.320523	0.471765	0.181953	-0.289812	5.04603	4.04e-05
PPP2R2B	0.434955	0.293136	0.334813	0.141819	0.100142	-0.0416767	5.52554	4.04e-05
SHD	0.806571	0.449427	0.314546	0.357144	0.492025	0.134881	4.57986	4.06e-05
HTR1D	0.0668741	0.320436	-0.229031	-0.253562	0.295905	0.549467	5.6198	4.09e-05
CD6	0.319269	0.147712	0.227751	0.171558	0.0915188	-0.0800389	6.20269	4.16e-05
PROX2	0.763238	0.558451	0.303897	0.204787	0.45934	0.254553	4.55449	4.24e-05
ZMAT4	0.00960203	-0.649915	0.635904	0.659517	-0.626302	-1.28582	4.81591	4.3e-05
ST18	0.468817	0.142061	0.468218	0.326757	0.000598973	-0.326158	5.12836	4.36e-05
KIF1A	-0.213707	-0.709897	0.159524	0.49619	-0.37323	-0.86942	5.69487	4.43e-05
AWAT1	0.64381	0.925619	-0.343851	-0.281808	0.987661	1.26947	4.09901	4.45e-05
IDO1	0.306319	0.182503	0.136189	0.123816	0.17013	0.0463145	6.32515	4.48e-05
KCNJ1	0.144893	-0.332341	0.407485	0.477234	-0.262592	-0.739826	5.07283	4.49e-05
RERGL	-0.113106	-0.555868	0.391233	0.442761	-0.50434	-0.947101	5.00982	4.51e-05
C14orf34	0.43404	0.738618	-0.139078	-0.304578	0.573119	0.877696	4.61517	4.55e-05
SYT2	0.00702754	-0.264777	0.213596	0.271804	-0.206569	-0.478373	5.80589	4.67e-05
KLF17	0.590923	0.527887	0.165822	0.0630358	0.425101	0.362065	4.79919	4.7e-05
TNF	0.414608	0.247174	0.210184	0.167434	0.204424	0.03699	5.64783	4.72e-05
LILRB4	0.300827	0.195054	0.118897	0.105773	0.18193	0.0761562	6.33161	4.73e-05
DEFB126	-1.13548	-0.922585	-0.625425	-0.212896	-0.510057	-0.29716	4.11457	4.79e-05
TFF3	-0.103167	-0.239517	0.118343	0.136351	-0.22151	-0.35786	6.32632	4.79e-05
LOC154822	-0.31057	-0.56755	-0.116896	0.25698	-0.193674	-0.450654	5.43693	4.83e-05
HOXC12	-0.816388	-1.5285	-0.206829	0.712112	-0.609559	-1.32167	4.23386	4.83e-05
C20orf186	-0.81979	-1.16744	-0.418748	0.347645	-0.401042	-0.748687	4.65343	4.83e-05
ERMN	0.404887	0.148544	0.38119	0.256343	0.0236967	-0.232646	5.47708	4.84e-05
EVX1	-0.861972	-0.983767	-1.12511	0.121795	0.263137	0.141341	4.07176	4.84e-05
GNAT1	-0.0565001	-0.212956	0.94287	0.156456	-0.99937	-1.15583	4.11272	4.87e-05
LRRC14B	0.481843	-0.250076	0.697711	0.731919	-0.215868	-0.947786	4.44535	4.88e-05
DPPA4	0.851894	0.387612	0.467864	0.464282	0.384029	-0.0802527	4.44158	4.91e-05
MYCNOS	-0.913123	-0.926379	-0.0252567	0.0132559	-0.887866	-0.901122	4.23879	4.91e-05
CRYM	-0.119085	-0.321246	0.0715496	0.20216	-0.190635	-0.392795	6.13149	4.94e-05
MYH1	0.323443	-0.0353496	0.927505	0.358792	-0.604062	-0.962855	4.44032	4.94e-05
CD300C	0.329894	0.328902	0.10761	0.000992398	0.222284	0.221292	5.8361	5.03e-05
CCL16	0.665302	0.119447	0.824625	0.545855	-0.159323	-0.705178	4.38826	5.08e-05
BTK	0.323215	0.217223	0.20925	0.105991	0.113965	0.00797343	6.18501	5.08e-05
FAM151A	0.64533	-0.172999	0.622055	0.818329	0.0232749	-0.795054	4.50619	5.2e-05
GAGE2B	-0.615337	-1.96543	-0.445278	1.3501	-0.170059	-1.52016	4.16745	5.27e-05
TNFRSF8	0.412647	0.227535	0.247067	0.185112	0.165579	-0.0195325	5.65207	5.3e-05
TAGAP	0.3221	0.208309	0.210421	0.11379	0.111678	-0.00211181	6.19296	5.3e-05
HAMP	0.432753	0.30673	0.177742	0.126023	0.255011	0.128988	5.49373	5.33e-05
PM20D1	0.577825	0.027477	0.387513	0.550348	0.190312	-0.360036	4.79926	5.34e-05
GZMM	0.382639	0.179136	0.286234	0.203503	0.0964046	-0.107098	5.75564	5.34e-05
PABPC1L2B	-0.626846	-1.44042	0.0381988	0.813574	-0.665045	-1.47862	4.18299	5.45e-05
IL2RB	0.304017	0.209669	0.175128	0.0943473	0.128889	0.0345419	6.32106	5.49e-05
HSD11B1	0.344415	0.212773	0.155919	0.131642	0.188496	0.0568544	6.02608	5.57e-05
MEF2B	0.324391	0.00943001	0.27005	0.314961	0.0543402	-0.26062	5.76922	5.7e-05
ALLC	-0.473467	-0.443881	0.743067	-0.0295858	-1.21653	-1.18695	4.03933	5.88e-05
INSL4	-1.22112	-0.874633	-0.743822	-0.346491	-0.477303	-0.130812	4.83095	5.93e-05
FSD1	0.526256	0.322773	0.41307	0.203483	0.113186	-0.0902965	5.12887	6.1e-05
STAC	0.26596	0.350342	0.0816712	-0.0843822	0.184288	0.268671	5.93849	6.22e-05
FAM184B	-0.5408	-0.63027	0.0545542	0.0894702	-0.595354	-0.684825	4.88734	6.29e-05
PAH	-0.470221	-0.914343	0.0104971	0.444122	-0.480718	-0.92484	5.1908	6.29e-05
PLEKHG7	0.124675	-0.26285	0.209045	0.387525	-0.0843702	-0.471896	5.66791	6.31e-05
LTF	0.282512	0.140829	0.228357	0.141684	0.0541553	-0.0875284	6.41091	6.33e-05
BCL11B	0.340658	0.203522	0.250113	0.137136	0.0905451	-0.0465911	6.02613	6.39e-05
KIR3DL1	0.832485	0.340755	0.416045	0.49173	0.41644	-0.0752901	4.61813	6.39e-05
MGC45800	0.538369	0.398466	0.369851	0.139903	0.168518	0.0286151	5.09697	6.45e-05
GABRR1	-0.786025	-1.0907	-0.288582	0.304675	-0.497443	-0.802119	4.5878	6.45e-05
PCDH11X	0.504762	-0.283343	0.54394	0.788105	-0.0391777	-0.827282	4.59761	6.45e-05
TARP	0.450227	0.239469	0.231178	0.210758	0.219049	0.00829091	5.45168	6.48e-05
CD69	0.326404	0.233267	0.223699	0.0931374	0.102705	0.00956756	6.12036	6.51e-05
EDAR	-0.227772	-0.673998	0.0799804	0.446226	-0.307753	-0.753979	5.23174	6.54e-05
UGT3A2	0.537005	-0.175366	0.497955	0.712371	0.0390506	-0.673321	4.82802	6.68e-05
LCK	0.315363	0.17419	0.216944	0.141173	0.0984194	-0.0427535	6.21359	6.73e-05
SV2B	0.371062	0.106143	0.348637	0.26492	0.022425	-0.242495	5.58271	6.8e-05
ENPP7	0.956171	0.372645	0.823679	0.583525	0.132492	-0.451034	4.24584	6.83e-05
CD1E	0.381437	0.247225	0.313373	0.134212	0.0680634	-0.0661485	5.72938	6.86e-05
MGC16703	0.276727	-0.172442	0.446108	0.449168	-0.169382	-0.61855	4.99603	6.89e-05
APOBEC3A	0.320296	0.334647	0.0338817	-0.0143511	0.286414	0.300765	5.67137	6.96e-05
NFATC2	0.359294	0.251407	0.167134	0.107887	0.19216	0.0842729	5.88892	7.03e-05
TTLL8	0.558963	-0.497723	0.904452	1.05669	-0.345489	-1.40217	4.03142	7.08e-05
CLEC4A	0.335148	0.282989	0.157043	0.0521582	0.178105	0.125947	5.96672	7.09e-05
LTB	0.298832	0.152155	0.257875	0.146677	0.040957	-0.10572	6.22808	7.17e-05
LOC254559	0.405791	0.263632	0.247967	0.14216	0.157825	0.0156652	5.65462	7.26e-05
FGF18	-0.0144669	-0.237126	0.306937	0.222659	-0.321404	-0.544062	5.425	7.27e-05
KCNK13	0.37551	0.347886	0.179245	0.0276241	0.196265	0.168641	5.65748	7.35e-05
SPIC	0.626241	-0.530857	0.166859	1.1571	0.459382	-0.697716	4.22352	7.35e-05
CTNND2	-0.0403379	-0.67525	0.247767	0.634912	-0.288105	-0.923017	5.39116	7.38e-05
FLJ42875	-0.205105	-0.386529	0.130395	0.181424	-0.3355	-0.516924	5.46934	7.43e-05
DDC	-0.196239	-0.578523	0.177934	0.382285	-0.374173	-0.756457	5.51406	7.63e-05
ATRNL1	-0.00635747	-0.640296	0.212613	0.633939	-0.218971	-0.85291	4.89437	7.64e-05
ANKS4B	-0.398612	-1.05404	0.082752	0.655426	-0.481364	-1.13679	5.06009	7.74e-05
MMP26	0.314641	0.174169	1.23483	0.140472	-0.920186	-1.06066	3.94932	7.77e-05
NLRP12	0.175096	0.291896	-0.182347	-0.116799	0.357443	0.474243	5.56978	7.81e-05
IGJ	0.214296	0.0408191	0.204193	0.173477	0.0101037	-0.163373	6.76379	7.84e-05
PABPC1L2A	-0.56268	-1.34761	-0.025323	0.784926	-0.537357	-1.32228	4.03967	8.07e-05
PTPRO	0.317778	0.274647	0.11186	0.0431303	0.205917	0.162787	6.00573	8.07e-05
IGFALS	-0.126369	-0.364012	0.127641	0.237642	-0.254011	-0.491653	5.59095	8.19e-05
ADCY5	0.117254	-0.275024	0.193013	0.392278	-0.0757592	-0.468037	5.65781	8.25e-05
ASPG	-0.6754	-0.741671	-0.150626	0.0662709	-0.524774	-0.591045	5.04361	8.3e-05
HEPACAM	0.702714	-0.169068	0.948811	0.871783	-0.246096	-1.11788	4.12021	8.3e-05
CPEB1	0.53391	0.210551	0.270336	0.323359	0.263574	-0.0597848	5.07671	8.68e-05
HOXC13	-0.578724	-0.940845	-0.0880883	0.362122	-0.490635	-0.852757	5.25613	8.68e-05
SLITRK4	0.473696	0.308635	0.38073	0.165061	0.0929654	-0.0720953	5.28453	8.74e-05
MFSD6L	-0.247639	-0.372207	-0.0543313	0.124568	-0.193307	-0.317876	5.82935	8.76e-05
CCL26	0.450395	0.55666	0.108729	-0.106266	0.341666	0.447932	5.09655	8.76e-05
C12orf63	0.468102	0.0737608	0.338502	0.394341	0.129601	-0.264741	5.15433	8.78e-05
MYT1	-0.155338	-0.386734	0.426579	0.231396	-0.581917	-0.813313	5.05254	8.81e-05
NEUROD6	0.348308	-0.257435	0.977712	0.605742	-0.629404	-1.23515	3.94306	8.81e-05
ZPLD1	0.449764	0.544276	-0.0181641	-0.0945116	0.467928	0.56244	5.05322	8.97e-05
LILRB5	0.33019	0.221882	0.0886288	0.108309	0.241561	0.133253	5.9686	9.08e-05
CCL17	0.389648	0.303652	0.309391	0.0859964	0.080257	-0.00573932	5.64771	9.14e-05
LGALS14	1.13592	0.166619	0.703767	0.969298	0.43215	-0.537148	3.97205	9.18e-05
LRRC3B	-0.0196369	-0.521511	0.624999	0.501874	-0.644636	-1.14651	4.41725	9.29e-05
SYCP2L	-0.387921	-0.667244	-0.0344752	0.279323	-0.353445	-0.632769	5.19106	9.4e-05
TREML1	0.58779	0.376201	0.386362	0.211588	0.201428	-0.0101604	4.93845	9.47e-05
SLC15A1	-0.432871	-0.658806	-0.3075	0.225935	-0.125371	-0.351306	5.47652	9.52e-05
GJB3	0.0431462	0.23253	-0.245538	-0.189384	0.288684	0.478069	5.94024	9.52e-05
SIGLEC7	0.32465	0.283844	0.0942262	0.0408056	0.230424	0.189618	5.89539	9.54e-05
NOL4	-0.0893419	-0.480926	0.486333	0.391584	-0.575675	-0.967259	4.86882	9.66e-05
TBX18	-0.284218	-0.538403	0.245242	0.254186	-0.52946	-0.783646	5.26795	9.69e-05
ARHGAP15	0.342241	0.176056	0.238546	0.166185	0.103695	-0.0624892	5.97942	9.78e-05
ACSL6	0.466281	0.229235	0.283023	0.237046	0.183258	-0.0537879	5.34261	9.83e-05
KLHL32	0.00739662	-0.340205	0.202734	0.347602	-0.195338	-0.542939	5.47042	0.000101385
SIGLEC5	0.363244	0.25853	0.164932	0.104714	0.198312	0.0935977	5.82025	0.00010347
NETO1	0.562664	0.475331	0.0711512	0.0873335	0.491513	0.40418	5.19773	0.000103875
CCR6	0.327278	0.158885	0.2792	0.168393	0.0480776	-0.120315	5.98221	0.000103937
BEND6	0.224131	0.350513	-0.0276987	-0.126382	0.25183	0.378212	5.71843	0.000104612
SPTA1	0.583738	0.655408	-0.0222445	-0.0716698	0.605982	0.677652	4.52955	0.00010519
ST6GALNAC1	-0.17537	-0.305278	-0.0686876	0.129909	-0.106682	-0.236591	6.42741	0.000105855
PROC	-0.259645	-0.376729	-0.0136051	0.117083	-0.24604	-0.363123	5.66278	0.000105878
ITPRIPL1	0.394343	0.19509	0.29033	0.199252	0.104013	-0.0952394	5.64266	0.000105878
TDO2	0.351123	0.222567	0.154934	0.128556	0.19619	0.0676334	5.91381	0.000105878
DIRC1	0.867228	0.662816	0.126939	0.204412	0.740289	0.535878	4.26533	0.000105937
MARCO	0.242777	0.252717	0.0554745	-0.00994005	0.187302	0.197242	6.36067	0.00010842
PSTPIP1	0.334361	0.217956	0.211498	0.116405	0.122863	0.00645781	6.03841	0.000109077
MS4A8B	0.194121	-0.243897	0.474658	0.438017	-0.280538	-0.718555	5.62142	0.000109268
PTPRC	0.273276	0.178953	0.164817	0.0943236	0.108459	0.0141358	6.51671	0.00011031
CARD18	-0.796754	-1.17124	-0.0420492	0.374491	-0.754705	-1.1292	4.04904	0.000110939
KRT72	1.12662	0.696491	0.942927	0.430131	0.183695	-0.246436	4.1202	0.000114828
TLR7	0.334066	0.203937	0.149606	0.130129	0.184461	0.0543315	6.02494	0.000116542
IGSF6	0.302549	0.247725	0.132045	0.0548233	0.170504	0.11568	6.15697	0.000117755
CT47A1	-0.804811	-0.799391	-0.922781	-0.00542014	0.11797	0.12339	3.92763	0.000118755
PRAMEF12	-0.303273	-0.959699	0.396406	0.656426	-0.699679	-1.35611	3.9676	0.000118959
PLXNC1	0.303002	0.207557	0.107286	0.0954446	0.195716	0.100271	6.18732	0.000119435
GBP1	0.242655	0.229416	0.0792874	0.0132384	0.163367	0.150129	6.51925	0.000119474
ATP1A3	0.388664	0.317968	0.231663	0.0706961	0.157001	0.0863053	5.6384	0.000122216
PAX7	-0.325091	-0.675774	0.493046	0.350682	-0.818137	-1.16882	5.19326	0.000123586
FAM7A2	0.494466	0.64832	0.0446712	-0.153854	0.449795	0.603649	4.6302	0.000123731
SIGLEC9	0.310349	0.287676	0.089585	0.0226729	0.220764	0.198091	5.92555	0.000125891
SIGLEC14	0.349154	0.268189	0.154187	0.0809649	0.194967	0.114002	5.8575	0.000125891
MSLNL	-0.727275	-0.728515	-0.453961	0.00124084	-0.273314	-0.274554	4.90694	0.000126437
MYH6	0.692001	-0.00340546	0.862941	0.695406	-0.17094	-0.866347	4.37579	0.000128378
SCGN	0.0220954	-1.23692	0.298861	1.25901	-0.276766	-1.53578	4.42324	0.000128416
EPYC	0.707954	0.578293	0.116307	0.129661	0.591648	0.461986	5.07629	0.000131895
IKZF1	0.294159	0.161253	0.198491	0.132906	0.0956678	-0.0372386	6.31148	0.000135357
AQP7	-0.26989	-0.405041	0.041259	0.135151	-0.311149	-0.4463	5.5819	0.00013596
HAL	-0.297996	-0.376466	-0.13324	0.0784703	-0.164756	-0.243226	5.80414	0.000136693
OLIG3	-1.14982	-0.96293	-0.132379	-0.186889	-1.01744	-0.830551	4.11846	0.000138285
RHOH	0.297768	0.130968	0.260337	0.166801	0.0374312	-0.129369	6.13693	0.000138696
LOC100126784	0.274364	0.447566	0.110873	-0.173201	0.163491	0.336692	5.47702	0.000141042
RTN1	0.337467	0.202293	0.188926	0.135174	0.14854	0.0133663	6.00211	0.000142232
AQP6	0.0080597	-0.328852	0.405941	0.336912	-0.397882	-0.734793	5.11672	0.000142834
IL1B	0.289707	0.277736	0.0772682	0.011971	0.212439	0.200468	6.0257	0.000143634
PPBP	-0.219446	0.343927	-0.386766	-0.563374	0.16732	0.730694	5.16558	0.000143634
CD5L	0.558438	0.634368	-0.0242876	-0.0759301	0.582726	0.658656	4.62237	0.000143664
CYSLTR1	0.353292	0.216036	0.26377	0.137256	0.0895225	-0.0477337	5.86073	0.000144547
CRHR2	-0.527989	-0.827607	0.0382207	0.299618	-0.56621	-0.865827	4.58147	0.000145519
LILRB2	0.288551	0.250462	0.0969353	0.0380885	0.191616	0.153527	6.15704	0.000145969
FCGR1A	0.2958	0.243867	0.0833338	0.0519332	0.212466	0.160533	6.09565	0.000148552
HEPN1	0.83081	-0.08738	0.80521	0.91819	0.0256003	-0.89259	4.13805	0.000152015
WFDC10B	0.229074	0.539423	0.0458845	-0.310349	0.18319	0.493538	5.26453	0.000152121
BTBD17	0.0357757	-0.84508	0.624019	0.880856	-0.588243	-1.4691	4.18393	0.000153408
SLC28A2	-1.00141	-0.951878	-0.324976	-0.049534	-0.676436	-0.626902	4.91079	0.000153408
GAGE2E	-0.464121	-1.40658	-0.710918	0.942456	0.246797	-0.695659	4.027	0.000154632
GPR65	0.333538	0.242637	0.175228	0.0909009	0.15831	0.0674093	5.98226	0.00015566
GRIN2B	-0.279402	-0.881905	0.509523	0.602503	-0.788926	-1.39143	4.0854	0.000161906
LOC152225	0.353654	0.492168	-0.10307	-0.138514	0.456724	0.595238	4.99786	0.000165083
ACER1	1.03817	0.592147	1.04736	0.44602	-0.00918867	-0.455209	4.11933	0.000165738
TNNT1	0.177481	0.445862	0.00320047	-0.26838	0.174281	0.442661	5.99676	0.000165738
TRPM3	0.055985	-0.756607	0.274859	0.812592	-0.218874	-1.03147	4.47868	0.000166358
LOC285780	0.547048	-0.407721	0.700976	0.954769	-0.153928	-1.1087	4.18546	0.000166523
CACNA2D1	0.40872	0.246502	0.232473	0.162218	0.176246	0.0140288	5.56952	0.000167312
PPP1R16B	0.290038	0.120911	0.226826	0.169127	0.0632123	-0.105915	6.23403	0.000169192
LOC100129066	0.210788	-0.217088	0.389374	0.427876	-0.178586	-0.606462	5.0503	0.000177681
C10orf50	0.720538	0.0660012	0.822831	0.654537	-0.102293	-0.75683	4.26659	0.00017992
OR6S1	1.00405	0.268987	1.00078	0.735066	0.00326998	-0.731796	3.96261	0.000180054
RIC3	0.255812	-0.0824486	0.294027	0.33826	-0.0382152	-0.376475	5.61221	0.000182517
S100B	0.310252	0.285164	0.199502	0.0250877	0.11075	0.0856628	6.02612	0.000182517
ARHGAP9	0.300992	0.191437	0.212806	0.109555	0.0881854	-0.0213694	6.21457	0.000182872
INS-IGF2	-0.873957	-0.901845	-0.840442	0.0278876	-0.0335157	-0.0614033	4.22146	0.000184405
KCNJ11	-0.147659	-0.292794	0.0792884	0.145135	-0.226947	-0.372082	5.98673	0.000186164
CEACAM21	0.379276	0.222038	0.27581	0.157238	0.103466	-0.0537722	5.689	0.000188813
KDM4DL	0.356464	0.0160155	1.05323	0.340449	-0.696764	-1.03721	4.12607	0.000189658
COCH	0.309095	0.0511621	0.198186	0.257933	0.110909	-0.147024	5.98387	0.000190573
FBXO40	0.764803	0.119065	0.842689	0.645738	-0.077886	-0.723624	4.24656	0.000195863
RGS18	0.357383	0.270981	0.172158	0.0864024	0.185225	0.0988226	5.78216	0.000196375
DRGX	0.53072	1.04434	0.0303063	-0.513622	0.500414	1.01404	4.59363	0.000196974
GDF5	0.329642	0.41792	0.181068	-0.0882777	0.148574	0.236852	5.52813	0.000199786
SLC30A8	-0.200141	-1.00969	0.112478	0.809547	-0.312619	-1.12217	4.63999	0.000201438
CYTIP	0.287306	0.163289	0.221716	0.124017	0.0655897	-0.0584276	6.28581	0.000201438
LGI1	-0.553881	-1.29845	-0.812677	0.744569	0.258797	-0.485772	4.15075	0.000202177
ANGPTL6	0.418305	0.0654043	0.331575	0.352901	0.0867305	-0.266171	5.26301	0.000202177
ADAM6	0.179016	0.0189568	0.16354	0.160059	0.0154767	-0.144583	7.0818	0.000203636
SLC9A2	-0.244259	-0.602722	-0.0205325	0.358463	-0.223727	-0.58219	5.45488	0.000205837
CCL5	0.274822	0.173207	0.165515	0.101615	0.109307	0.00769205	6.43987	0.000209092
C9orf135	0.169184	-0.396255	0.454598	0.565438	-0.285415	-0.850853	5.30378	0.0002094
IL4I1	0.293603	0.200162	0.133932	0.0934406	0.159671	0.0662302	6.2486	0.0002094
CHRDL1	0.260372	0.0300326	0.235741	0.230339	0.0246311	-0.205708	6.16245	0.000209821
C18orf62	0.60371	1.1654	0.0247325	-0.56169	0.578978	1.14067	3.96596	0.000211842
C13orf30	0.379623	-0.0484783	0.356765	0.428101	0.0228585	-0.405243	5.61978	0.000211842
LGSN	-0.266026	-0.423405	-0.0511292	0.157379	-0.214896	-0.372275	6.0583	0.000219361
ADCYAP1	0.384509	0.0348141	0.380115	0.349695	0.00439391	-0.345301	5.31652	0.000221971
FBXL13	0.304223	0.3653	-0.030877	-0.0610767	0.3351	0.396177	5.37382	0.000222139
MMP13	0.182949	0.35516	-0.0653874	-0.172211	0.248337	0.420547	6.0234	0.000225003
MPO	0.484291	0.325884	0.235063	0.158407	0.249228	0.0908208	5.19005	0.000225046
AKR7L	-0.23185	-0.351059	0.0749931	0.119209	-0.306843	-0.426052	5.50359	0.000226693
ASAM	0.293307	0.273132	0.0824689	0.0201753	0.210838	0.190663	5.98428	0.000229819
RGS7BP	0.20077	-0.135241	0.333966	0.33601	-0.133196	-0.469207	5.42993	0.000230232
TDH	0.0713679	-0.534359	0.506976	0.605727	-0.435608	-1.04134	4.48796	0.000233653
ART3	0.632464	0.627077	-0.124729	0.00538728	0.757193	0.751806	4.43062	0.000235699
HLA-DQA1	0.251078	0.157915	0.133335	0.0931622	0.117742	0.02458	6.6484	0.000235874
SPATA16	0.623209	-0.362231	0.903447	0.985441	-0.280238	-1.26568	3.98347	0.000236811
LOC723809	0.116683	-0.274691	0.379209	0.391375	-0.262526	-0.653901	5.49646	0.000237346
CCL4L2	0.322263	0.24679	0.134283	0.0754733	0.18798	0.112507	5.9645	0.000237707
ITGAL	0.277053	0.155415	0.182177	0.121638	0.0948756	-0.0267624	6.39933	0.000239957
RBP5	0.261966	-0.0431019	0.235886	0.305067	0.0260795	-0.278988	5.8719	0.000243446
OR10H5	-0.228534	0.661564	-0.645284	-0.890098	0.41675	1.30685	4.08151	0.000244981
TUSC5	0.944399	0.51375	0.707147	0.430649	0.237252	-0.193397	4.25978	0.00024798
SPRED3	0.318187	0.674478	0.089564	-0.35629	0.228623	0.584914	4.68779	0.000248802
REG3G	-0.88684	-0.891155	-0.0271152	0.00431456	-0.859725	-0.86404	3.95255	0.000248873
NLRP14	0.681301	0.216626	0.556721	0.464675	0.124579	-0.340095	4.54651	0.000253074
KRT16	-0.00469446	0.312596	-0.298639	-0.317291	0.293944	0.611235	5.78412	0.000253555
C10orf82	-0.560584	-1.14164	0.00773183	0.581058	-0.568316	-1.14937	4.48915	0.000253641
MEP1A	0.383906	-0.0696769	0.381941	0.453583	0.0019649	-0.451618	5.03749	0.000255327
PDZD7	0.209026	0.416089	-0.0134975	-0.207063	0.222524	0.429587	5.4089	0.0002566
RAX	0.895671	0.212465	1.07544	0.683206	-0.179771	-0.862977	4.30225	0.000259383
KLHDC7B	0.326248	0.213122	0.132964	0.113126	0.193284	0.0801577	5.97256	0.00025947
EVPLL	-0.34089	-0.299072	-0.171756	-0.0418183	-0.169135	-0.127316	5.73372	0.000262418
SIRPB2	0.316868	0.226179	0.0987428	0.0906892	0.218126	0.127436	5.96348	0.00026608
SLC30A3	-0.326191	-0.431131	0.0387724	0.10494	-0.364963	-0.469904	5.15846	0.000268413
CABYR	-0.246048	-0.30272	-0.0474585	0.0566728	-0.198589	-0.255262	6.00081	0.000270063
LOC96610	0.18958	0.0388115	0.174268	0.150768	0.0153119	-0.135456	6.98328	0.000271117
PRKCB	0.293792	0.144934	0.200824	0.148857	0.0929675	-0.0558897	6.22725	0.000272694
SORBS2	-0.178865	-0.249031	0.0196933	0.0701667	-0.198558	-0.268725	6.34683	0.000275626
TM4SF5	-0.908354	-1.21009	-0.391007	0.301732	-0.517347	-0.819079	4.6866	0.000276578
XKR4	0.689758	0.569078	0.843042	0.12068	-0.153283	-0.273964	4.58425	0.000278998
LGR5	-0.0121121	-0.276056	0.260657	0.263943	-0.272769	-0.536712	5.52032	0.000279043
APOC2	0.299555	0.222099	0.0930087	0.0774562	0.206546	0.12909	6.07208	0.000279043
AIM1L	-0.0789379	0.142913	-0.291528	-0.221851	0.21259	0.434441	5.78752	0.000279103
SPINK4	-0.947541	-1.00259	-0.468358	0.0550532	-0.479183	-0.534237	4.61214	0.000281804
WNK2	-0.137223	-0.34013	-0.0177571	0.202907	-0.119466	-0.322372	6.06729	0.00028262
C13orf18	0.335101	0.153236	0.211933	0.181865	0.123168	-0.0586971	5.92501	0.00028355
KCNA1	0.737384	-0.0759293	0.614217	0.813313	0.123167	-0.690146	4.54373	0.00028355
ADARB2	0.422102	-0.116544	0.506255	0.538646	-0.0841528	-0.622799	4.83438	0.000283748
KIF12	-0.164661	-0.316854	0.0304509	0.152193	-0.195112	-0.347305	5.97721	0.000284008
LOC389634	0.469118	0.0996789	0.23004	0.36944	0.239079	-0.130361	5.13454	0.000285189
KCNE1	0.388656	0.131364	0.285833	0.257292	0.102823	-0.154469	5.51815	0.000285888
RPSAP52	0.193659	0.685544	-0.121954	-0.491885	0.315613	0.807498	4.82234	0.000287494
CPA1	0.0313553	-0.117044	0.86541	0.148399	-0.834054	-0.982453	4.1901	0.000287494
C3orf15	0.173781	-0.14904	0.247258	0.32282	-0.0734775	-0.396298	5.75198	0.000289406
LOR	0.759693	0.0844322	0.991481	0.675261	-0.231788	-0.907049	4.12506	0.000290058
PLEK	0.270873	0.194369	0.133295	0.0765036	0.137578	0.061074	6.39932	0.000290058
FCGR2C	0.318186	0.204769	0.151335	0.113417	0.16685	0.0534332	6.04109	0.000292284
TAC4	-0.058521	-0.566006	0.465178	0.507485	-0.523699	-1.03118	4.81641	0.000296218
TXK	0.399902	0.160051	0.228736	0.239851	0.171166	-0.0686856	5.52844	0.000298518
PNPLA5	0.625334	1.06024	0.00568264	-0.434903	0.619651	1.05455	4.43915	0.000299613
C14orf182	0.510231	0.205326	0.258304	0.304905	0.251927	-0.0529786	5.06079	0.000301962
C2CD4D	-0.381988	-0.317219	-0.164766	-0.0647688	-0.217221	-0.152452	5.49729	0.000305593
CSF2RB	0.282875	0.18315	0.159251	0.0997247	0.123624	0.0238993	6.32312	0.00030733
TEX11	0.627859	0.0720869	0.18727	0.555772	0.440588	-0.115184	4.65988	0.00030891
GRIN3A	0.379608	0.197214	0.0920441	0.182394	0.287564	0.10517	5.55999	0.000309252
BANF2	-0.787708	-0.606331	0.370417	-0.181377	-1.15813	-0.976748	4.02233	0.000310219
LGALS4	-0.128025	-0.653436	-0.0231369	0.525411	-0.104888	-0.630299	5.68185	0.000311764
PRB1	-0.121011	-1.09723	-1.02292	0.976224	0.901912	-0.0743112	4.08323	0.000314683
CDX1	0.497309	0.24336	0.309956	0.253949	0.187354	-0.0665954	5.12015	0.000321364
KRT83	-0.785653	-0.597	-0.404369	-0.188653	-0.381284	-0.192631	4.88041	0.000322825
IGLL1	0.591584	-0.242218	0.774981	0.833803	-0.183397	-1.0172	4.18377	0.000322854
MUC16	0.258659	0.168591	-0.191405	0.0900675	0.450064	0.359996	6.19866	0.000328568
FAM3D	-0.140506	-0.498697	-0.00190586	0.358191	-0.138601	-0.496791	5.60261	0.000328909
TMEM74	0.220353	-0.234208	0.400763	0.454561	-0.18041	-0.634971	5.06935	0.000329227
WIT1	0.818287	0.435976	0.44502	0.382311	0.373266	-0.00904444	4.65844	0.000331109
C1orf161	-0.343148	-0.511074	-0.159928	0.167926	-0.183219	-0.351146	5.21102	0.000334369
CYBB	0.24261	0.196181	0.0979096	0.0464291	0.1447	0.0982712	6.56422	0.000337031
ZSCAN10	-0.4855	-0.924122	0.260343	0.438621	-0.745843	-1.18446	4.27954	0.000346679
ANXA8L2	0.269984	0.338186	-0.0445309	-0.0682018	0.314515	0.382717	5.71954	0.000347162
MYF6	0.78638	-0.170818	0.715647	0.957198	0.0707323	-0.886465	4.12796	0.000348579
DNTT	0.577415	-0.488339	0.679813	1.06575	-0.102398	-1.16815	4.10158	0.000351187
SIX2	-0.136299	-0.369108	0.0796854	0.232809	-0.215984	-0.448793	5.78557	0.000351283
MOSC1	-0.258609	-0.224503	-0.0619584	-0.0341061	-0.196651	-0.162545	6.24416	0.000353321
C15orf48	0.119144	0.204001	-0.100367	-0.0848567	0.219511	0.304368	6.39286	0.000355803
KBTBD8	0.338095	0.214142	0.240422	0.123953	0.0976729	-0.0262798	5.87643	0.000355803
ESRRB	0.361526	-0.20322	0.51494	0.564745	-0.153414	-0.71816	4.61521	0.000356474
LILRA6	0.273761	0.246634	0.0509522	0.0271272	0.222809	0.195682	6.04877	0.000358603
GJA3	0.384602	0.488725	-0.00795517	-0.104123	0.392557	0.496681	4.97335	0.000363031
SAMSN1	0.290444	0.207299	0.168369	0.0831446	0.122074	0.0389299	6.21966	0.000368413
CACNA1I	0.365283	0.0849008	0.308464	0.280382	0.0568185	-0.223564	5.49426	0.000369681
HBBP1	0.961751	-0.136341	0.576233	1.09809	0.385518	-0.712574	3.98238	0.000369681
AIRE	0.466881	0.0818823	0.935919	0.384999	-0.469038	-0.854037	4.23743	0.000374381
IL1RL1	0.234475	0.361227	0.0203892	-0.126752	0.214086	0.340838	5.65376	0.000378335
FAM181A	0.17584	-0.406947	0.409685	0.582787	-0.233845	-0.816633	5.03784	0.000380722
TRIM69	0.401568	0.250338	0.260093	0.15123	0.141476	-0.00975452	5.51886	0.000384428
FAM3B	-0.154971	-0.241185	0.0629264	0.0862139	-0.217897	-0.304111	6.23824	0.000384428
LRFN2	-0.14673	-0.636634	0.435875	0.489904	-0.582604	-1.07251	4.67213	0.000394154
TM4SF19	0.178727	0.292637	-0.109115	-0.11391	0.287842	0.401752	5.67777	0.000395002
DIRAS2	0.164137	-0.406109	0.363379	0.570246	-0.199242	-0.769488	4.97917	0.000396102
PGLYRP2	0.757196	0.126302	0.478781	0.630893	0.278415	-0.352479	4.3746	0.00040549
AADACL2	0.0949008	-0.0905587	1.06077	0.18546	-0.965872	-1.15133	3.9997	0.000407762
MYBPC1	-0.293968	-1.00651	-0.0640144	0.712541	-0.229954	-0.942495	4.87149	0.0004098
PAPL	0.514821	0.879783	0.000250371	-0.364962	0.514571	0.879532	4.63045	0.000409941
LOC348840	0.926392	0.471382	0.658738	0.45501	0.267654	-0.187356	4.25369	0.000410873
SLCO5A1	0.38145	0.243076	0.306715	0.138374	0.0747349	-0.0636394	5.56473	0.000422166
PHOX2A	-0.322601	-1.35822	-0.0838834	1.03562	-0.238717	-1.27434	4.17407	0.000426429
SCGB1C1	-0.586064	-0.63892	0.50558	0.0528562	-1.09164	-1.1445	3.97053	0.00042658
RAB39	0.430121	0.181641	0.162548	0.248481	0.267573	0.0190925	5.32862	0.00043184
LOC642597	0.809922	0.569103	1.08433	0.240818	-0.27441	-0.515228	4.15464	0.00043184
RNASE2	0.268805	0.368694	0.046834	-0.0998889	0.221971	0.32186	5.58231	0.000442227
ABI3BP	0.27368	0.080462	0.177247	0.193218	0.0964329	-0.0967854	6.26672	0.000442295
GPR150	0.760534	0.249785	0.241443	0.510749	0.519091	0.00834199	4.39735	0.000442295
DNAJC5G	-0.68061	-0.642861	0.266438	-0.0377489	-0.947048	-0.909299	4.18323	0.00045133
NRG4	-0.363413	-0.6496	-0.337254	0.286186	-0.0261592	-0.312346	5.01553	0.00045182
ZNF479	0.983605	0.548183	-0.0537401	0.435422	1.03735	0.601923	4.02608	0.000455996
NRAP	0.203829	-0.566703	0.417691	0.770532	-0.213862	-0.984394	4.52656	0.000457825
DQX1	-0.252106	-0.654551	-0.133137	0.402445	-0.118969	-0.521414	5.12729	0.000457825
MLNR	-0.145754	-0.559281	0.543917	0.413528	-0.689671	-1.1032	4.23646	0.000457832
IBSP	-0.268552	0.330946	-0.14968	-0.599498	-0.118872	0.480626	5.34193	0.000460815
GNMT	-0.12148	-0.409188	0.144486	0.287708	-0.265966	-0.553674	5.22519	0.000465489
TTLL6	-0.110435	-0.506756	0.086476	0.39632	-0.196911	-0.593232	5.27339	0.000466941
LOC100124692	0.582951	-0.567945	-0.058011	1.1509	0.640962	-0.509934	4.29899	0.000466978
TFPI2	0.164875	0.261803	-0.0315498	-0.0969279	0.196425	0.293353	6.30874	0.000468452
GAGE1	-0.291313	-1.71684	-0.171	1.42553	-0.120313	-1.54584	4.17815	0.000470438
FMO6P	0.562632	-0.255174	0.463259	0.817805	0.0993724	-0.718433	4.57287	0.000471475
IRF8	0.277763	0.147855	0.178546	0.129908	0.0992169	-0.0306909	6.31537	0.000472926
DAPL1	0.14905	-0.374097	0.530675	0.523146	-0.381625	-0.904772	4.82586	0.000477069
SPRR1B	0.29237	0.647306	-0.233218	-0.354936	0.525588	0.880524	5.31347	0.000486915
EGR4	0.229777	0.50164	-0.172338	-0.271863	0.402115	0.673978	5.03127	0.000487541
XAGE1D	0.13352	0.347584	-0.168819	-0.214064	0.302339	0.516403	6.36088	0.000492164
LDHAL6A	0.617779	-0.153052	0.317105	0.770831	0.300674	-0.470157	4.41332	0.000495795
BPIL1	-0.292956	-0.781139	0.168965	0.488183	-0.461921	-0.950104	5.39423	0.000497145
FPR1	0.251332	0.250863	0.0595946	0.000469508	0.191738	0.191268	6.16075	0.000497341
EYS	-0.333464	-0.323957	-0.133257	-0.00950705	-0.200207	-0.1907	5.61331	0.000505482
ZNF157	0.168913	-0.517652	0.306722	0.686565	-0.137809	-0.824374	4.61383	0.000510723
CA5A	-0.46287	-0.976379	0.266812	0.513509	-0.729682	-1.24319	4.19806	0.000510723
ADAM23	0.354891	0.1109	0.398263	0.243991	-0.0433724	-0.287363	5.33867	0.000510723
BMP6	-0.0395331	-0.238622	0.142986	0.199089	-0.182519	-0.381609	6.05198	0.000510723
MFI2	0.127001	0.288293	-0.0284697	-0.161292	0.155471	0.316763	6.10646	0.00051187
ZCCHC5	0.723783	0.458038	0.374563	0.265744	0.34922	0.0834752	4.52037	0.000513673
APCDD1L	0.281654	0.450329	-0.0132728	-0.168676	0.294927	0.463602	5.44095	0.000513966
PGA4	0.219983	0.950357	-0.326251	-0.730374	0.546233	1.27661	4.25076	0.000514141
SLC44A5	-0.257155	-0.293073	0.038234	0.0359179	-0.295389	-0.331307	5.9353	0.000514537
OPRD1	0.331764	-0.89344	0.546702	1.2252	-0.214938	-1.44014	4.2324	0.000518425
COL9A1	-0.0570441	-0.639156	0.216724	0.582112	-0.273768	-0.85588	4.70646	0.000518425
DOCK2	0.270601	0.172155	0.149754	0.098446	0.120848	0.0224015	6.36902	0.000521894
HMGB4	-0.319124	-0.153316	0.855337	-0.165808	-1.17446	-1.00865	3.99417	0.000526433
MRAP2	-0.0780508	-0.481372	0.0374688	0.403322	-0.11552	-0.518841	5.32346	0.000528743
XPNPEP2	0.408805	0.0944654	0.162983	0.31434	0.245823	-0.0685172	5.34146	0.000532542
GIF	-0.894293	-1.08327	-0.221538	0.188973	-0.672755	-0.861728	4.00669	0.000533354
MNDA	0.26378	0.237274	0.110265	0.0265055	0.153515	0.127009	6.24142	0.000533354
GABRG3	-0.542794	-0.885915	0.375104	0.34312	-0.917898	-1.26102	4.46725	0.000534198
C15orf60	-0.69345	-0.980762	-0.133131	0.287312	-0.560319	-0.847631	4.19092	0.000541391
NLRP3	0.312552	0.244872	0.157868	0.0676805	0.154684	0.0870037	5.96082	0.000547127
NCKAP1L	0.262844	0.1939	0.138447	0.0689439	0.124397	0.0554532	6.39277	0.000553606
LOC284276	0.128536	-0.164536	0.36512	0.293072	-0.236584	-0.529655	5.22727	0.000562998
HDC	0.352119	0.262011	0.204545	0.0901081	0.147574	0.0574656	5.72672	0.000562998
TEKT2	0.0483629	-0.327876	0.204062	0.376239	-0.155699	-0.531938	5.57903	0.000576813
C6	0.200987	-0.253728	0.311398	0.454716	-0.11041	-0.565126	5.51262	0.000584936
PIRT	0.127467	-0.662163	0.710616	0.78963	-0.583149	-1.37278	4.15015	0.000591282
CYP2A7	-0.671108	-0.953627	-0.162712	0.282519	-0.508396	-0.790915	4.30753	0.000591676
SLC38A11	0.0317023	-0.148452	0.543647	0.180154	-0.511945	-0.692099	4.84514	0.000595244
OR1Q1	-0.398818	-0.64242	0.505794	0.243602	-0.904612	-1.14821	4.10649	0.000600526
SASH3	0.269645	0.172858	0.178384	0.0967873	0.0912605	-0.00552681	6.3497	0.000601305
PCDH11Y	0.271974	-1.00889	0.0734216	1.28087	0.198553	-1.08231	4.0937	0.000601305
TTR	-0.300655	-0.642686	0.555542	0.342031	-0.856197	-1.19823	4.70269	0.000603031
RASAL3	0.284827	0.155781	0.207263	0.129047	0.0775642	-0.0514823	6.19812	0.000605704
SOX3	-0.470763	-0.496402	0.573014	0.025639	-1.04378	-1.06942	4.24803	0.000609435
RETNLB	-0.553989	-0.971806	0.20007	0.417818	-0.754059	-1.17188	4.12932	0.000610413
SELV	0.191679	-0.945128	0.419051	1.13681	-0.227372	-1.36418	4.0515	0.000613974
RNF186	-0.407566	-0.60772	0.00603875	0.200154	-0.413604	-0.613759	5.17162	0.000614762
ACTN2	0.375725	-0.0288112	0.346516	0.404536	0.0292086	-0.375327	5.11183	0.000616795
BARX1	-0.343227	-0.636902	0.0933224	0.293674	-0.436549	-0.730224	5.62199	0.000616795
IL13	0.794827	0.600375	0.409355	0.194452	0.385472	0.19102	4.38218	0.000617737
NLRC3	0.29559	0.130191	0.201372	0.165399	0.0942185	-0.0711808	6.10289	0.000618977
NXF2	0.540913	-0.495726	0.731283	1.03664	-0.19037	-1.22701	4.40709	0.000619361
FCGR1B	0.279356	0.235384	0.0864887	0.0439719	0.192867	0.148896	6.07445	0.00062098
CD72	0.314097	0.189203	0.174912	0.124894	0.139185	0.0142912	6.00339	0.000623645
NPPC	0.471372	-0.465688	0.695025	0.93706	-0.223653	-1.16071	4.12786	0.000623995
ATP6V0D2	0.337117	0.220083	0.117176	0.117034	0.219941	0.102907	5.77405	0.000627547
SLC17A1	-0.078251	-1.00417	0.365266	0.925915	-0.443517	-1.36943	4.12505	0.000627547
TTC16	0.358461	0.032051	0.327727	0.32641	0.030734	-0.295676	5.3259	0.000644127
GC	0.458275	-0.93913	0.588625	1.39741	-0.13035	-1.52776	4.20006	0.00064486
KIF6	-0.219875	-0.393192	0.00865011	0.173317	-0.228526	-0.401843	5.47433	0.000650022
CLEC9A	0.502795	0.100991	0.294251	0.401803	0.208544	-0.193259	5.00044	0.000651853
POTEG	0.351441	-0.74795	0.594417	1.09939	-0.242976	-1.34237	4.01875	0.000653243
C14orf64	0.361363	0.325187	0.319121	0.0361764	0.0422418	0.0060654	5.51939	0.000667074
ZIC3	-0.121276	-0.957431	0.593543	0.836155	-0.714818	-1.55097	4.26402	0.00066708
CGB1	0.0390513	1.06584	0.523513	-1.02679	-0.484461	0.54233	4.0832	0.00066708
UPF0639	0.10111	-0.488235	0.37213	0.589345	-0.27102	-0.860365	4.75998	0.00066708
CCNA1	0.532948	0.354442	0.299346	0.178506	0.233602	0.0550958	5.25683	0.000676966
SLC5A8	0.563826	0.105672	0.202783	0.458154	0.361043	-0.0971111	5.47659	0.000676966
KCNJ5	0.341152	0.161046	0.172128	0.180106	0.169023	-0.0110828	5.80033	0.000680972
CEACAM16	-0.592667	-0.674978	0.271255	0.0823115	-0.863922	-0.946233	4.2283	0.000682941
PLA2G3	0.0310365	-0.269165	0.358403	0.300202	-0.327366	-0.627568	5.43223	0.000684654
GAPT	0.335904	0.181072	0.276016	0.154831	0.0598879	-0.0949435	5.7595	0.00069058
IL13RA2	0.382431	-0.00963391	0.422114	0.392065	-0.0396834	-0.431748	5.30597	0.000692996
SAMD9L	0.229241	0.22187	0.0759407	0.00737113	0.153301	0.14593	6.43337	0.000698344
ADAM2	-0.914245	-1.04286	-0.110514	0.128617	-0.803731	-0.932348	4.16912	0.000698443
LOC100240734	-0.237753	-0.812422	0.305813	0.574668	-0.543566	-1.11823	4.26769	0.00069965
CRISP1	-0.731478	-0.83534	-0.686361	0.103863	-0.0451168	-0.148979	3.92476	0.000705455
CCL18	0.228116	0.187795	0.0575561	0.0403209	0.17056	0.130239	6.51805	0.000705455
PTGDS	0.232711	0.0272557	0.160454	0.205456	0.0722575	-0.133198	6.44283	0.000708684
SPN	0.274752	0.192346	0.151207	0.0824059	0.123546	0.0411398	6.27457	0.000710587
TMEM213	-0.046464	-0.44908	0.12418	0.402616	-0.170644	-0.57326	5.55572	0.000734683
PIK3R6	0.326306	0.24366	0.20256	0.0826451	0.123745	0.0411001	5.85956	0.000744381
HTR1F	0.26606	-0.0425159	0.444377	0.308576	-0.178317	-0.486893	5.07252	0.000751068
GPR78	0.32274	0.663658	-0.697196	-0.340918	1.01994	1.36085	4.20196	0.000754273
CXorf21	0.328031	0.201656	0.20876	0.126376	0.119272	-0.00710388	5.87733	0.000754283
CD109	0.100185	0.214249	-0.0926864	-0.114065	0.192871	0.306936	6.33833	0.000754675
ITGB7	0.274567	0.182706	0.193987	0.0918613	0.0805795	-0.0112818	6.26108	0.000754675
CDH3	0.0596449	0.207187	-0.082259	-0.147542	0.141904	0.289446	6.53788	0.000756221
GRM5	0.426548	0.365899	0.0367889	0.0606488	0.389759	0.32911	5.33044	0.000758538
PRM1	-0.427474	-0.427474	0.364166	0	-0.79164	-0.79164	3.92208	0.000765868
ENAM	-0.107436	-0.420307	0.291645	0.312871	-0.399082	-0.711953	5.30255	0.000767493
HOTAIR	-0.617682	-0.86475	0.0255436	0.247067	-0.643226	-0.890293	4.88132	0.000767493
NPY	0.454587	-0.990151	0.217075	1.44474	0.237511	-1.20723	4.33144	0.000774342
2017-03-01	0.304933	0.208632	0.124509	0.0963013	0.180425	0.0841234	5.99061	0.000775168
AKR7A3	-0.283125	-0.293404	0.00920417	0.0102791	-0.292329	-0.302608	5.86539	0.00077838
NXF2B	0.678506	-0.16299	0.939308	0.841495	-0.260802	-1.1023	4.1551	0.000788658
CAMK2B	0.0939422	-0.177918	0.393997	0.27186	-0.300054	-0.571914	5.33909	0.000792371
OR51B2	0.829859	0.144263	-0.318023	0.685597	1.14788	0.462286	3.99768	0.000795024
NKAIN2	-0.0202083	-0.373045	0.491552	0.352836	-0.51176	-0.864596	4.93035	0.000795024
COLEC11	-0.111757	-0.360111	0.0823531	0.248353	-0.194111	-0.442464	5.56112	0.000795667
FAM23A	0.328779	0.337003	0.136333	-0.00822474	0.192446	0.20067	5.58885	0.000797527
C11orf86	-0.148416	0.343316	-0.40896	-0.491732	0.260544	0.752276	5.27107	0.000798603
TRIM49	-0.326834	-0.653436	0.493167	0.326602	-0.820001	-1.1466	4.26498	0.000798603
C4orf40	-0.473237	-0.544335	0.450895	0.0710976	-0.924132	-0.99523	3.93502	0.00080039
C17orf99	0.703087	0.165916	0.423781	0.537171	0.279307	-0.257865	4.45051	0.00080039
CD209	0.276985	0.214095	0.0791553	0.0628903	0.19783	0.13494	6.09385	0.000810792
FAM197Y2	-0.262739	-0.881035	-0.812676	0.618295	0.549936	-0.0683592	3.93757	0.000811643
CD1C	0.304335	0.217889	0.289294	0.0864454	0.0150404	-0.071405	5.87207	0.000813035
CRHBP	0.516712	0.112204	0.394343	0.404508	0.122368	-0.282139	4.82767	0.000815271
PRB4	-0.177238	-1.134	-1.02916	0.956758	0.851921	-0.104837	4.07316	0.000815484
GBP4	0.242831	0.178761	0.0838587	0.0640702	0.158973	0.0949025	6.46662	0.000817241
CD33	0.289193	0.253382	0.116686	0.0358111	0.172507	0.136695	5.98571	0.000832876
FAM163A	0.194403	-0.127334	0.438824	0.321738	-0.244421	-0.566158	4.98204	0.000832876
PCDHGC5	0.239653	0.445491	0.0523209	-0.205837	0.187333	0.39317	5.2667	0.000836531
MYO1G	0.219962	0.248621	0.0883255	-0.0286593	0.131636	0.160296	6.37261	0.000837133
OR13A1	0.272694	-0.0979877	0.517719	0.370681	-0.245026	-0.615707	4.76579	0.000856364
UBE2QL1	0.344189	0.0930218	0.313383	0.251167	0.0308056	-0.220361	5.50409	0.000857048
C11orf92	0.052967	-0.173543	0.188383	0.22651	-0.135416	-0.361927	6.09115	0.000857963
RGS9	0.387912	0.200134	0.286115	0.187779	0.101798	-0.0859812	5.47204	0.000858701
LYPD6B	-0.0495873	-0.331191	0.12541	0.281603	-0.174997	-0.4566	5.78121	0.000875874
TTLL10	0.234536	-0.211738	0.312488	0.446274	-0.0779525	-0.524227	5.20978	0.000888038
PPP1R1A	-0.119074	-0.556386	0.100788	0.437313	-0.219862	-0.657174	5.09824	0.000888038
GUCY2E	-0.911487	-0.967837	-0.151231	0.0563502	-0.760256	-0.816606	4.32396	0.000888038
KRT6A	0.0380413	0.332838	-0.272488	-0.294797	0.310529	0.605326	5.94896	0.000888376
VAX2	-0.306455	-0.295685	0.0311585	-0.0107702	-0.337614	-0.326844	5.40584	0.000902799
PLCXD2	0.332639	0.215795	0.165824	0.116844	0.166816	0.0499717	5.81563	0.000902871
MT1A	0.302133	0.471145	0.0459491	-0.169012	0.256184	0.425196	5.31569	0.000908107
SLC1A2	-0.0376039	-0.263125	0.1775	0.225521	-0.215104	-0.440624	5.67059	0.000911743
COL2A1	-0.612379	-0.90837	-0.283151	0.295991	-0.329228	-0.625219	4.8933	0.00092343
NCAM1	0.15906	-0.0968884	0.276667	0.255948	-0.117607	-0.373555	5.75497	0.000924151
KIF5C	0.18626	-0.0541777	0.306494	0.240437	-0.120235	-0.360672	5.70215	0.00092828
NPHS1	0.599102	0.358852	0.693197	0.240249	-0.0940956	-0.334345	4.83656	0.000929579
GALNTL1	0.0873035	-0.228956	0.219868	0.31626	-0.132565	-0.448825	5.57924	0.000936451
XKRY2	-0.543204	-0.828652	0.370309	0.285448	-0.913514	-1.19896	3.9829	0.000940879
ANKRD45	-0.102434	-0.382015	0.00300064	0.279581	-0.105435	-0.385016	5.66863	0.000952984
CD1D	0.304539	0.14276	0.270523	0.161779	0.0340158	-0.127763	5.86932	0.000959882
S100Z	0.518728	0.399169	0.539868	0.119559	-0.02114	-0.140699	4.79927	0.000960023
C7orf16	0.514453	-0.00349282	0.825171	0.517946	-0.310718	-0.828664	4.25226	0.00096347
UBE2U	0.259986	-0.534813	0.776678	0.794799	-0.516692	-1.31149	4.11845	0.000971914
ADCY2	-0.0966953	-0.335816	0.181582	0.239121	-0.278277	-0.517398	5.2966	0.000976577
CYP2D6	-0.174432	-0.321119	0.0758003	0.146686	-0.250233	-0.396919	5.61527	0.000977611
FYB	0.260416	0.163515	0.114925	0.0969002	0.145491	0.0485909	6.36213	0.000982646
HOXC5	-0.400851	-0.46857	-0.154529	0.0677182	-0.246323	-0.314041	5.22776	0.000984231
ADH1C	-0.139205	-0.37286	0.133275	0.233655	-0.27248	-0.506135	5.81834	0.000997357
CRABP1	-0.267896	-0.676979	0.103656	0.409083	-0.371552	-0.780634	5.27044	0.00100076
DRD2	0.304327	-0.39185	0.351389	0.696177	-0.0470619	-0.743239	4.78898	0.00100076
NCRNA00230B	-0.927595	-1.02277	-0.580714	0.0951789	-0.346881	-0.44206	4.61346	0.00101185
SLAMF8	0.249434	0.186211	0.101745	0.0632229	0.147689	0.0844663	6.39912	0.00101474
ZNF648	0.223989	-0.526671	0.45551	0.750659	-0.231521	-0.98218	4.53749	0.00102093
GRM4	0.0374732	-0.520172	0.25004	0.557645	-0.212567	-0.770211	5.01002	0.00102547
FGD2	0.280398	0.189781	0.164853	0.0906177	0.115546	0.0249278	6.18838	0.00103042
FPR3	0.236613	0.195622	0.0591435	0.0409906	0.177469	0.136479	6.37379	0.00103388
BAALC	0.0382929	-0.201231	0.190432	0.239524	-0.152139	-0.391663	5.90914	0.00103588
TAC1	-0.199549	-0.493739	0.797655	0.29419	-0.997204	-1.29139	4.30386	0.00103823
LRRN4	0.171635	0.267063	-0.0179439	-0.0954273	0.189579	0.285007	6.09408	0.00104099
ISL2	0.484567	0.0702666	0.229044	0.414301	0.255523	-0.158777	4.98837	0.00104598
C21orf62	0.37167	-0.212737	0.522898	0.584406	-0.151228	-0.735634	4.50982	0.00104925
IGFBP2	-0.090754	-0.1688	0.102539	0.0780462	-0.193293	-0.271339	6.58277	0.00104925
CACNA2D2	-0.0828819	-0.235489	0.0781483	0.152607	-0.16103	-0.313638	6.30878	0.00105123
C11orf36	-0.419851	-1.27633	-0.203601	0.856484	-0.21625	-1.07273	4.03736	0.00105315
BOLL	-0.289908	-0.974723	0.0878091	0.684815	-0.377717	-1.06253	4.22242	0.00105899
ARNTL2	0.18582	0.24448	-0.0402027	-0.0586598	0.226023	0.284683	6.06498	0.001063
CPLX2	-0.509979	-0.874424	-0.00426183	0.364445	-0.505717	-0.870162	5.20352	0.00107181
C20orf203	0.393711	-0.0936386	0.578289	0.48735	-0.184577	-0.671927	4.5443	0.00108843
KLRG1	0.335141	0.0684234	0.234852	0.266718	0.100289	-0.166428	5.61629	0.00109367
LYPD5	0.255479	0.26936	0.0289885	-0.0138809	0.22649	0.240371	5.87514	0.0010965
D4S234E	0.279032	-0.0691955	0.265954	0.348227	0.0130783	-0.335149	5.45761	0.00110073
FMO1	0.342157	0.205895	0.161229	0.136262	0.180928	0.0446664	5.73291	0.00110423
FAM153C	0.917901	0.81061	0.897781	0.107291	0.0201197	-0.0871712	4.22147	0.00110423
MYLK3	-0.0923133	-0.358167	0.143026	0.265854	-0.235339	-0.501193	5.34471	0.00110423
FGL2	0.247996	0.18772	0.114003	0.0602759	0.133992	0.0737164	6.41442	0.00111526
TM4SF20	-0.78554	-0.829955	-0.94219	0.0444151	0.15665	0.112235	4.39911	0.00111942
LCN12	-0.274918	-0.357562	-0.01196	0.0826432	-0.262958	-0.345602	5.43728	0.00111942
CNKSR2	0.298062	-0.168053	0.262435	0.466115	0.0356276	-0.430488	5.10837	0.0011314
MGC12916	0.420074	0.270001	0.248392	0.150073	0.171682	0.0216091	5.3182	0.00113311
UGT1A4	-0.0682476	-0.938627	0.426182	0.870379	-0.49443	-1.36481	4.08874	0.00114165
MAGEA9B	-0.731886	-1.29411	-0.424597	0.562227	-0.30729	-0.869517	4.66786	0.00114167
LILRA5	0.262933	0.296639	0.0680426	-0.0337067	0.19489	0.228597	5.83544	0.00115691
ADH1B	0.200699	-0.0749104	0.159387	0.27561	0.0413124	-0.234297	6.27995	0.00116276
FHAD1	0.325022	0.125907	0.174086	0.199115	0.150936	-0.0481785	5.82009	0.00116771
KRT2	0.543564	-0.23114	0.734023	0.774704	-0.190459	-0.965163	4.17799	0.00116771
C12orf59	0.323089	0.333003	0.106384	-0.00991475	0.216704	0.226619	5.531	0.00118954
STX1B	0.366859	0.31594	0.210614	0.0509189	0.156245	0.105326	5.49509	0.00119491
SFMBT2	0.320097	0.168396	0.144617	0.151701	0.17548	0.0237788	5.87071	0.00119491
ANKRD26P1	0.87714	0.0257599	0.558256	0.85138	0.318884	-0.532496	4.11959	0.00119642
MSX2P1	0.494943	-0.0630433	0.423808	0.557987	0.0711351	-0.486852	4.62004	0.00121381
PSG1	1.04669	0.906381	0.24782	0.140305	0.798866	0.658561	4.1883	0.00121887
NPAS3	-0.106914	-0.289445	0.182441	0.18253	-0.289355	-0.471886	5.49868	0.00122273
GTSF1	0.452202	-0.0849265	0.254097	0.537129	0.198106	-0.339023	5.20817	0.00124269
SRMS	-0.528641	-0.488515	-0.376142	-0.0401265	-0.1525	-0.112373	5.05823	0.00124952
STAG3	0.299674	0.0118895	0.140957	0.287784	0.158716	-0.129068	5.76935	0.00127235
BCL2A1	0.25528	0.247481	0.102963	0.00779887	0.152317	0.144519	6.13681	0.00128222
S100A5	0.449251	0.542364	-0.0104668	-0.0931132	0.459718	0.552831	4.95676	0.00128222
WDFY4	0.253705	0.0917841	0.198085	0.161921	0.0556203	-0.106301	6.28121	0.00129888
SLC39A12	0.822282	0.747059	0.485856	0.0752223	0.336426	0.261203	4.27346	0.00132124
TMEM90A	0.37724	0.340348	0.405984	0.0368925	-0.0287432	-0.0656357	5.24888	0.0013217
SCG3	0.275436	-0.267269	0.38091	0.542705	-0.105474	-0.648179	5.09182	0.00133023
RAB27B	0.0484234	0.188403	-0.180438	-0.139979	0.228861	0.368841	5.99676	0.0013365
DEFB103B	0.218443	1.07595	0.116527	-0.857512	0.101916	0.959428	4.02472	0.00134941
LPPR1	-0.127379	-0.274146	0.173894	0.146767	-0.301273	-0.44804	5.76031	0.00134941
C3orf32	-0.077473	-0.354995	0.322503	0.277522	-0.399976	-0.677498	4.79187	0.00135507
PTX3	0.243061	0.350566	0.083141	-0.107505	0.15992	0.267425	5.68249	0.00136073
CD163	0.20638	0.189861	0.0356373	0.0165192	0.170743	0.154224	6.52783	0.00137725
CACNG2	0.871223	0.973377	0.994521	-0.102154	-0.123298	-0.0211437	3.97673	0.00137843
INE2	-0.686518	-0.535327	-0.257986	-0.151191	-0.428532	-0.277341	4.8923	0.00137932
GLDC	0.101864	-0.192042	0.218842	0.293907	-0.116978	-0.410885	5.68231	0.00140729
USH2A	0.120151	-0.480521	0.18666	0.600672	-0.0665093	-0.667182	4.76095	0.00140765
IL2RG	0.248387	0.139032	0.168167	0.109355	0.0802204	-0.029135	6.43545	0.00140765
UGT2B15	-0.181531	-0.677969	0.0646483	0.496438	-0.246179	-0.742617	5.19708	0.00140786
FLJ37307	0.251961	-0.277289	0.333852	0.52925	-0.0818917	-0.611141	4.80875	0.00140853
SIRPB1	0.253048	0.228601	0.0373847	0.0244465	0.215663	0.191217	6.03042	0.00141194
C2orf62	-0.0813533	-0.443936	0.0678068	0.362583	-0.14916	-0.511743	5.26387	0.001418
TIMP4	0.246183	0.421492	0.035925	-0.175308	0.210259	0.385567	5.26925	0.0014187
LOC100144604	-0.275193	-0.519414	0.150849	0.244221	-0.426042	-0.670263	5.02684	0.00146932
LOC200726	0.369005	0.0163373	0.965714	0.352668	-0.596709	-0.949377	3.9333	0.00147039
C1orf186	0.378557	0.227182	0.276836	0.151375	0.101721	-0.0496538	5.4726	0.00147176
STK32B	0.046954	-0.0746542	0.295821	0.121608	-0.248867	-0.370475	5.75887	0.00147176
ABCA9	0.299282	0.0374395	0.230173	0.261843	0.0691096	-0.192733	5.72793	0.00147176
C4orf26	0.377978	0.636682	-0.125265	-0.258704	0.503243	0.761947	4.52628	0.00147304
IFI44L	0.192894	0.249651	0.0553819	-0.0567572	0.137512	0.194269	6.34925	0.00148454
DSCAM	0.442794	0.153465	0.808628	0.28933	-0.365834	-0.655163	4.65473	0.00149474
ERN2	-0.295682	-0.492629	-0.0465613	0.196946	-0.249121	-0.446067	5.88701	0.00149582
LOC401463	0.517941	0.207859	0.30486	0.310082	0.213081	-0.0970012	4.89339	0.00149945
PTCHD1	0.09055	-0.381309	0.263527	0.471859	-0.172977	-0.644836	5.17024	0.00150567
HIF3A	-0.170881	-0.305046	-0.0361451	0.134164	-0.134736	-0.268901	6.05111	0.00150567
SEMA3A	0.20493	0.273417	0.0554433	-0.0684867	0.149487	0.217974	6.14335	0.00150644
EVI2B	0.254039	0.152718	0.171006	0.101321	0.0830333	-0.018288	6.37223	0.00150668
LRRC10B	-0.0762879	-0.25509	0.139506	0.178802	-0.215794	-0.394596	5.79801	0.00151333
HCG26	0.304079	0.201243	0.23464	0.102836	0.0694391	-0.0333969	5.91297	0.00151333
KIR3DP1	0.219265	-0.672988	0.657726	0.892252	-0.438461	-1.33071	4.00221	0.00153195
SLC16A14	-0.199828	-0.248383	-0.0363128	0.0485547	-0.163516	-0.21207	6.25371	0.00153555
HPSE2	0.467453	-0.0585462	0.509407	0.525999	-0.0419543	-0.567953	4.77706	0.00154913
FCGR2B	0.266135	0.158092	0.12895	0.108044	0.137185	0.0291417	6.26678	0.00154923
CD37	0.252021	0.13741	0.174215	0.114612	0.0778068	-0.0368051	6.37961	0.00155775
KIR2DL1	0.819932	0.259351	0.393878	0.560581	0.426054	-0.134527	4.5362	0.00155775
MRC1	0.206263	0.214352	0.0566712	-0.00808893	0.149592	0.157681	6.46927	0.0015756
TAC3	-0.777759	-0.977623	-0.712825	0.199864	-0.0649336	-0.264798	4.35912	0.00157773
GABRR2	0.460716	-0.00340477	0.348694	0.46412	0.112022	-0.352098	4.81612	0.00158199
INSL6	-0.00197216	-0.757354	0.612386	0.755382	-0.614358	-1.36974	4.0921	0.00160169
LANCL3	-0.0538327	-0.371371	0.163315	0.317538	-0.217148	-0.534686	5.29137	0.00160169
HSFY2	-0.446407	-1.21771	-0.420964	0.7713	-0.0254428	-0.796743	4.08297	0.00161384
FLJ37543	0.808711	0.456701	0.349134	0.352011	0.459578	0.107567	4.30745	0.00161752
LOC29034	-0.956211	-0.863137	-0.0987131	-0.0930741	-0.857498	-0.764424	4.16219	0.00162227
DPYSL5	0.427355	-0.800618	0.472751	1.22797	-0.0453963	-1.27337	4.39823	0.00164169
LRRC55	0.348063	0.106329	0.344949	0.241734	0.00311387	-0.238621	5.36504	0.00164354
CCL3	0.250649	0.227639	0.0628549	0.0230106	0.187795	0.164784	6.10838	0.0016437
DUSP15	0.0951707	-0.273655	0.249051	0.368826	-0.15388	-0.522706	5.22383	0.001664
FTHL17	-0.300849	-1.33033	-0.748409	1.02949	0.44756	-0.581925	4.09524	0.00167047
PSG6	0.712713	1.00368	-0.0123648	-0.290966	0.725078	1.01604	4.09167	0.0016783
DEFA6	-0.50644	0.0513883	0.678147	-0.557829	-1.18459	-0.626759	3.97978	0.00168015
CAPN6	-0.226011	-0.389023	0.0923458	0.163013	-0.318356	-0.481369	5.6224	0.00172886
AQP9	0.213479	0.227602	0.00408635	-0.0141227	0.209393	0.223516	6.13559	0.00173744
CRYAA	-0.474847	-0.614804	0.334932	0.139957	-0.809779	-0.949737	4.17196	0.00173793
FAM9B	-1.00627	-0.64019	0.00813712	-0.36608	-1.01441	-0.648327	4.29287	0.00173793
C3P1	-0.638031	-1.05103	-0.903876	0.413002	0.265845	-0.147157	4.02444	0.00173943
ALPI	-0.847383	-0.819489	-0.934208	-0.0278939	0.086825	0.114719	4.09655	0.00174894
GFAP	0.24742	0.521427	0.21178	-0.274007	0.0356396	0.309647	5.20433	0.00175746
IRGM	0.796419	0.347165	0.565477	0.449254	0.230942	-0.218312	4.31012	0.00175746
LOC100131726	-0.118418	0.177919	-0.251039	-0.296337	0.132621	0.428958	5.51032	0.00176155
PRKCQ	0.287151	0.073686	0.215676	0.213465	0.0714746	-0.14199	5.90603	0.00176312
MT1H	0.460625	0.514139	0.244648	-0.0535139	0.215976	0.26949	5.15108	0.00177226
FZD10	-0.160981	-0.291491	0.119756	0.13051	-0.280737	-0.411247	5.62839	0.00177919
IP6K3	0.104732	-0.135134	0.325477	0.239866	-0.220745	-0.460611	5.60854	0.00178969
CXXC4	-0.30609	-0.389675	-0.0279089	0.0835848	-0.278181	-0.361766	5.22917	0.00182515
PRF1	0.267448	0.185637	0.138623	0.0818111	0.128825	0.0470142	6.21171	0.00182714
ADORA1	0.197413	0.295601	0.053301	-0.0981879	0.144112	0.2423	6.00629	0.00183228
SIGLEC1	0.226872	0.196677	0.0496391	0.0301947	0.177233	0.147038	6.34082	0.00183308
CLEC4M	0.703813	0.742036	0.385496	-0.0382235	0.318317	0.35654	4.49472	0.00185333
PDE6G	0.355041	0.155836	0.190795	0.199205	0.164246	-0.0349592	5.58868	0.00185383
ADRA2A	0.145327	-0.120363	0.17811	0.265691	-0.0327822	-0.298473	6.0889	0.00186981
SLC16A9	0.0319128	0.212643	-0.120334	-0.18073	0.152247	0.332977	6.14561	0.00187207
DEFB4A	0.605214	0.977612	0.148322	-0.372398	0.456892	0.82929	4.57669	0.00187658
BRS3	-0.253771	-0.98715	0.313573	0.733379	-0.567343	-1.30072	4.02294	0.00188152
AGAP2	0.289475	0.154117	0.173176	0.135358	0.116299	-0.0190582	6.0489	0.00188152
PTPRH	0.147036	0.234665	-0.0659799	-0.0876289	0.213016	0.300645	6.07926	0.00188172
CT45A4	0.372816	-0.98619	-0.344441	1.35901	0.717257	-0.64175	4.09106	0.00188905
CCL3L1	0.344508	0.202884	0.112297	0.141624	0.23221	0.0905868	5.60106	0.00189156
WNT7A	0.368894	0.418235	-0.0857799	-0.0493408	0.454674	0.504014	5.34846	0.00189785
KIAA2022	0.0205858	-0.128888	0.289448	0.149473	-0.268862	-0.418335	5.60832	0.001899
HAVCR2	0.232317	0.214976	0.084582	0.0173412	0.147735	0.130394	6.32574	0.00190126
RFX4	0.459343	-0.212184	0.744237	0.671527	-0.284894	-0.95642	4.24451	0.00190126
CYP4Z2P	-0.275918	-0.674646	0.153992	0.398727	-0.429911	-0.828638	4.69808	0.001916
ABCB1	0.294778	0.130674	0.272936	0.164105	0.0218428	-0.142262	5.81322	0.00192152
FLJ45079	0.945429	0.465193	0.544188	0.480236	0.401241	-0.0789951	4.15588	0.00193894
NEURL	0.0680751	-0.261062	0.200616	0.329138	-0.132541	-0.461678	5.45898	0.0019463
MYOD1	0.398524	-0.438371	0.791721	0.836895	-0.393197	-1.23009	3.98534	0.00195701
CNGB3	-0.5589	-1.00918	-0.32268	0.450275	-0.236219	-0.686495	4.70006	0.00195701
BEND5	0.0400043	-0.207655	0.193935	0.24766	-0.153931	-0.401591	5.77248	0.00195701
SLC16A6	0.320858	0.254569	0.126936	0.0662882	0.193922	0.127634	5.70222	0.00195701
PIK3AP1	0.241104	0.185862	0.0943851	0.0552417	0.146719	0.0914772	6.36723	0.00196328
IL16	0.24648	0.0999425	0.179921	0.146537	0.0665591	-0.0799783	6.34331	0.00197603
SLC26A4	0.350481	0.159416	0.222528	0.191064	0.127953	-0.0631117	5.63976	0.00197886
PIK3C2G	-0.213119	-0.851047	0.155289	0.637929	-0.368408	-1.00634	4.98232	0.00199546
SYT16	0.288878	0.546674	-0.255912	-0.257796	0.544789	0.802586	4.73156	0.00200235
C17orf60	0.293844	0.301356	0.106795	-0.0075126	0.187048	0.194561	5.68864	0.00201747
XAGE3	0.194667	-0.909849	0.304971	1.10452	-0.110305	-1.21482	4.13909	0.00201961
PNLIP	0.110665	-0.214596	0.936452	0.325261	-0.825787	-1.15105	3.9694	0.00202056
IGFL2	0.3492	0.429521	0.293828	-0.0803209	0.0553721	0.135693	5.49521	0.00202375
FBXO39	0.41776	0.539923	0.256985	-0.122163	0.160775	0.282938	4.866	0.00202856
DMRTC1	-1.08634	-0.826289	-0.437581	-0.260051	-0.648759	-0.388708	4.23503	0.00203144
TBL1Y	-0.730026	-1.0701	-0.0993664	0.340078	-0.630659	-0.970738	4.33988	0.00205097
KLF15	-0.150009	-0.273818	0.0366419	0.12381	-0.18665	-0.31046	5.99349	0.00205097
ACTL9	0.335089	-0.649534	0.560697	0.984623	-0.225608	-1.21023	3.97769	0.00205229
LOC728989	0.481522	0.150058	0.310552	0.331464	0.17097	-0.160494	4.93936	0.00205516
GUCA2B	-0.963712	-0.864462	-0.756899	-0.0992507	-0.206814	-0.107563	4.30696	0.00206988
ENTPD8	-0.245169	-0.237804	0.0236723	-0.00736427	-0.268841	-0.261477	5.77314	0.00209175
FFAR3	0.491933	0.451507	0.256371	0.0404268	0.235562	0.195136	4.86418	0.00212187
ANKRD34C	0.675592	-0.0391433	0.777002	0.714735	-0.10141	-0.816145	4.14871	0.00213315
SLC38A3	-0.123938	-0.315469	0.318895	0.191531	-0.442833	-0.634364	5.15826	0.00213315
TG	0.334868	0.108916	0.387815	0.225952	-0.0529468	-0.278899	5.26884	0.00214391
LEFTY2	0.00227125	-0.313277	0.19076	0.315548	-0.188489	-0.504037	5.36084	0.00214391
DPPA2	-0.215107	-1.20389	-0.932844	0.98878	0.717737	-0.271043	4.10028	0.00215715
OR51B4	0.883373	0.0964139	0.415892	0.786959	0.467481	-0.319478	4.13808	0.00218231
WNT10A	0.308778	0.184417	0.165192	0.124361	0.143586	0.0192253	5.88222	0.00218231
C14orf139	0.295386	0.145599	0.253312	0.149787	0.0420739	-0.107713	5.86181	0.00218289
PCYT1B	0.188391	-0.140581	0.294521	0.328972	-0.106131	-0.435102	5.343	0.00218806
UGT8	0.290106	0.232067	0.190767	0.0580391	0.099339	0.0412999	5.95514	0.00219453
FAM70A	0.31425	0.166809	0.112286	0.147441	0.201964	0.054523	5.80106	0.00220685
UGT2B4	-0.26803	-0.651736	0.0751532	0.383706	-0.343183	-0.726889	5.07471	0.00222375
NECAB2	-0.603781	-0.343631	-0.187103	-0.26015	-0.416678	-0.156527	4.94757	0.00222585
NCRNA00189	0.488598	0.176101	-0.0546081	0.312497	0.543206	0.23071	4.68273	0.00224668
MARK1	-0.123373	-0.256932	0.0624	0.133559	-0.185773	-0.319332	6.04136	0.00225352
KIAA0087	0.488703	0.0312549	0.638326	0.457448	-0.149623	-0.607071	4.49141	0.00228423
ALG1L	-0.218079	-0.253865	-0.0133691	0.0357858	-0.20471	-0.240496	5.98716	0.00229403
ITLN1	0.286429	-0.235485	0.40449	0.521914	-0.118061	-0.639975	5.07558	0.00229403
CCDC108	0.0692604	-0.282381	0.223873	0.351642	-0.154612	-0.506254	5.51576	0.00230176
CD163L1	0.283532	0.222155	0.116578	0.0613776	0.166954	0.105577	5.96602	0.00230385
BTNL2	0.994998	0.502252	0.550681	0.492746	0.444316	-0.0484295	4.09958	0.00230845
CCDC129	0.147952	-0.240037	0.533142	0.387989	-0.38519	-0.773179	5.25644	0.00230845
F2	-0.950263	-0.767648	-0.32795	-0.182616	-0.622313	-0.439697	4.57281	0.00230845
C3AR1	0.23406	0.202033	0.0739011	0.0320263	0.160159	0.128132	6.30402	0.00231203
ANKRD44	0.291063	0.164612	0.144256	0.126451	0.146807	0.020356	6.00575	0.00231515
HLA-DQA2	0.239196	0.195051	0.159161	0.0441447	0.0800349	0.0358902	6.38426	0.00234066
SAMD7	0.444787	-0.401093	0.79764	0.84588	-0.352852	-1.19873	4.01055	0.00234066
BIN2	0.265281	0.166172	0.162144	0.0991087	0.103137	0.00402844	6.21537	0.00234163
ALOX12P2	-0.24314	-0.386647	0.10419	0.143507	-0.347331	-0.490838	5.5007	0.00235055
VSIG4	0.203554	0.209823	0.0446246	-0.00626853	0.15893	0.165198	6.40941	0.00237069
VWA5B2	-0.0333198	-0.185089	0.348449	0.151769	-0.381769	-0.533538	5.03651	0.0023812
TOX3	-0.106999	-0.231661	0.0645875	0.124662	-0.171587	-0.296249	6.23637	0.00241946
GAGE12J	-0.450939	-1.55655	-0.367826	1.10561	-0.0831133	-1.18872	4.23208	0.00243073
SEZ6	0.28892	-0.183477	0.684913	0.472397	-0.395993	-0.86839	4.43968	0.00243436
MATK	0.289056	0.233968	0.125988	0.0550881	0.163068	0.10798	5.90857	0.00244066
IL18R1	0.288874	0.236695	0.143393	0.0521792	0.145481	0.0933023	5.9222	0.0024719
DPEP1	0.17613	-0.0802452	0.277825	0.256376	-0.101695	-0.35807	5.64907	0.00247594
C20orf123	0.81204	0.464593	0.530386	0.347447	0.281654	-0.065793	4.2934	0.00248183
SKAP1	0.242265	0.0826373	0.245862	0.159628	-0.00359684	-0.163225	6.08617	0.00249304
H2BFWT	-0.0359421	-0.902826	0.410871	0.866884	-0.446813	-1.3137	4.023	0.00251103
GPR183	0.250756	0.202555	0.156432	0.0482011	0.0943245	0.0461234	6.26864	0.00252344
C12orf74	0.149795	-0.281986	0.218749	0.431781	-0.0689543	-0.500736	5.1476	0.00252344
LOC283404	-0.596152	-0.410747	-0.56059	-0.185405	-0.0355621	0.149843	4.58058	0.00252382
WNT1	0.379561	-0.0693061	0.356753	0.448867	0.022808	-0.426059	4.8713	0.00253979
ANK1	0.290191	0.0818606	0.310955	0.20833	-0.0207645	-0.229095	5.59288	0.00254999
FOXI3	-0.106005	-0.840636	0.117519	0.734631	-0.223524	-0.958155	4.91336	0.00255771
FAM101A	0.264312	0.175875	-0.00462927	0.0884368	0.268941	0.180504	5.85224	0.00256201
KIR3DL3	0.929024	0.692218	0.88753	0.236807	0.0414948	-0.195312	4.1121	0.00257114
PACRG	0.145982	-0.225784	0.345711	0.371766	-0.199729	-0.571495	5.19506	0.00257436
RBMY1J	-0.0874359	0.615518	-0.598881	-0.702954	0.511446	1.2144	3.95681	0.00258218
CKMT1B	-0.229529	-0.254633	-0.0989464	0.0251036	-0.130583	-0.155687	6.12416	0.00260664
HFE2	-0.550928	-0.542265	0.168442	-0.00866263	-0.719369	-0.710707	4.33385	0.00261605
SRRM4	-0.0290197	-0.47229	0.493444	0.44327	-0.522464	-0.965734	4.4817	0.00261605
C17orf93	-0.234962	-0.886566	0.320831	0.651604	-0.555792	-1.2074	4.46824	0.00261605
LOC653786	0.423705	0.137066	0.211924	0.286639	0.211781	-0.074858	5.15719	0.00261605
CPA2	0.113366	-0.884424	0.21242	0.99779	-0.0990544	-1.09684	4.16385	0.00263565
BCL11A	0.0302257	-0.196204	0.157182	0.22643	-0.126956	-0.353386	6.0176	0.00263565
CLEC5A	0.215594	0.254577	0.0530386	-0.0389832	0.162555	0.201539	6.10994	0.00264462
HLA-DOA	0.234274	0.146738	0.155609	0.0875352	0.0786642	-0.00887105	6.48493	0.00265574
MYH2	0.43025	-0.00262538	0.708102	0.432875	-0.277853	-0.710728	4.48323	0.00265574
CPLX3	0.622225	-0.139333	0.375348	0.761558	0.246876	-0.514682	4.40988	0.00265574
ALOX15	0.166756	-0.252266	0.24517	0.419022	-0.0784146	-0.497436	5.61527	0.00265574
LOC643955	0.980068	0.570935	0.210072	0.409134	0.769996	0.360863	4.03562	0.0026668
ABCA6	0.296081	0.12659	0.187962	0.169491	0.10812	-0.0613715	5.91781	0.00268505
MYBPC3	0.557737	0.34846	0.41157	0.209277	0.146167	-0.0631103	4.73436	0.00268903
RAB26	-0.263777	-0.268808	-0.0486371	0.0050313	-0.21514	-0.220171	5.7683	0.00269619
TNFSF14	0.365613	0.227635	0.119353	0.137977	0.24626	0.108283	5.42558	0.00271799
KLK15	-0.214004	-0.649577	0.549521	0.435573	-0.763525	-1.1991	4.06168	0.00271832
GPM6A	0.357198	0.268177	0.292895	0.0890211	0.0643024	-0.0247187	5.53663	0.0027445
LGALS12	0.368671	0.496898	0.282019	-0.128227	0.0866523	0.214879	5.02876	0.00279117
S100A2	0.0311772	0.252292	-0.019078	-0.221115	0.0502552	0.27137	6.21025	0.00279137
SVOP	-0.185057	-0.640419	0.5025	0.455362	-0.687558	-1.14292	4.29487	0.00282649
LOC84740	0.216645	0.284752	0.213997	-0.0681068	0.00264833	0.0707551	6.35849	0.00282649
LOC728606	-0.200504	-0.932953	0.1192	0.732449	-0.319704	-1.05215	4.54042	0.00283494
PRR5-ARHGAP8	-0.243761	-0.308611	-0.0244793	0.0648502	-0.219282	-0.284132	5.64051	0.00286218
HRC	-0.109307	-0.349029	0.0888025	0.239722	-0.198109	-0.437831	5.43829	0.00288887
GREM1	0.219284	0.186423	0.0515637	0.032861	0.167721	0.13486	6.37976	0.00293443
CD300LF	0.268482	0.212562	0.125703	0.05592	0.142779	0.0868592	6.07278	0.00293876
CEACAM4	0.359255	0.258569	0.160177	0.100686	0.199078	0.0983921	5.47011	0.00294157
NFAM1	0.25682	0.174954	0.12008	0.0818664	0.136741	0.0548745	6.23116	0.0029483
PHGR1	-0.770836	-1.03113	-0.237687	0.26029	-0.533149	-0.793439	4.36588	0.00295228
AKR1C4	-0.333024	-1.07755	0.131695	0.744528	-0.464718	-1.20925	4.66468	0.00295228
WFDC5	-0.754632	-0.917953	-0.593071	0.16332	-0.161561	-0.324881	4.35979	0.00295941
KRTAP4-9	0.573927	0.813322	-0.207454	-0.239394	0.781382	1.02078	3.95711	0.00295941
C1orf114	0.122575	-0.163209	0.274636	0.285783	-0.152061	-0.437845	5.42639	0.00296037
C1orf173	0.384084	-0.0546738	0.346427	0.438757	0.0376564	-0.401101	5.4899	0.00296037
C21orf90	-0.058212	-0.431886	0.387225	0.373674	-0.445437	-0.819111	4.76151	0.0029715
TTLL2	0.107825	-0.226442	0.382153	0.334268	-0.274327	-0.608595	4.97679	0.003011
CABP4	-0.0594377	-0.3088	0.123973	0.249363	-0.18341	-0.432773	5.5316	0.00301291
C6orf105	0.298919	0.215452	0.0974273	0.0834673	0.201492	0.118025	5.80052	0.00304376
OR3A1	0.716813	-0.338682	0.0404958	1.0555	0.676318	-0.379178	4.0342	0.00306557
CLEC2A	-0.209847	0.2612	0.891648	-0.471047	-1.10149	-0.630447	4.10831	0.00308004
CKMT1A	-0.280708	-0.329055	-0.118187	0.0483474	-0.162521	-0.210868	5.86868	0.00308786
INS	0.362943	-0.678804	0.107749	1.04175	0.255193	-0.786553	3.95696	0.00308786
KCNMB2	0.154785	-0.295064	0.176172	0.449849	-0.0213873	-0.471236	5.15983	0.00308786
TFCP2L1	-0.136139	-0.209857	0.0273554	0.0737174	-0.163495	-0.237212	6.45892	0.00310899
WNT10B	0.316537	0.0998333	0.335405	0.216704	-0.0188679	-0.235572	5.41996	0.00311165
RAP1GAP	-0.168262	-0.206722	-0.0125723	0.0384608	-0.155689	-0.19415	6.50152	0.00311343
VWA3B	0.0390528	-0.262304	0.15769	0.301357	-0.118637	-0.419994	5.61425	0.00311343
SIGLEC15	0.438583	0.401875	0.209668	0.0367081	0.228915	0.192206	5.0006	0.00311343
GAGE2A	-0.817446	-1.32068	-0.35458	0.503234	-0.462867	-0.966101	4.19178	0.00312448
2017-09-14	-0.180905	-1.23585	-0.775449	1.05495	0.594544	-0.460402	4.22722	0.00313042
GAGE8	-0.324809	-1.43844	-0.40398	1.11363	0.0791714	-1.03446	4.11823	0.00314103
UNC45B	0.384487	-0.0265905	0.357214	0.411077	0.0272726	-0.383805	4.91272	0.00314135
LHFPL1	0.401578	-0.123739	0.330017	0.525317	0.0715613	-0.453756	4.73594	0.00315939
BEX1	-0.029693	-0.308046	0.38133	0.278353	-0.411023	-0.689377	5.07522	0.00316064
GPT	-0.261862	-0.34504	-0.133856	0.0831781	-0.128006	-0.211184	5.60373	0.00317375
OLR1	0.212353	0.216934	0.0597688	-0.00458105	0.152584	0.157165	6.31744	0.00317597
ITGAM	0.228883	0.203206	0.0938526	0.0256775	0.13503	0.109353	6.34041	0.00320815
HMSD	0.461602	0.108297	0.405622	0.353305	0.0559801	-0.297325	4.92142	0.00327276
IL10RA	0.238679	0.141933	0.141772	0.096746	0.0969066	0.000160603	6.42362	0.00327377
THBS4	0.298064	0.132768	0.205527	0.165295	0.0925363	-0.072759	5.86282	0.00327848
MAGEA10	-0.647437	-1.32107	-0.552775	0.673631	-0.0946616	-0.768293	4.53047	0.00327848
NKAIN3	-0.521894	0.32721	-0.676465	-0.849105	0.154571	1.00368	4.18872	0.00327848
CCL24	0.576749	0.367714	0.118685	0.209034	0.458063	0.249029	4.83286	0.00329002
PRKCG	0.499488	-0.0390181	0.415279	0.538506	0.0842089	-0.454297	4.78748	0.00329393
CMKLR1	0.246204	0.147059	0.081588	0.0991451	0.164616	0.0654711	6.28501	0.00329888
LRRC16B	0.0373442	-0.219506	0.230364	0.25685	-0.19302	-0.449871	5.46432	0.00331835
RPRML	-0.120205	-0.493426	0.302995	0.373221	-0.4232	-0.796421	4.59402	0.00331835
SLC2A14	0.248772	0.314191	0.0560496	-0.0654194	0.192722	0.258142	5.65269	0.00331835
CRISP2	0.23565	-0.596726	0.31059	0.832376	-0.0749397	-0.907316	4.87789	0.0033416
BCL2	0.205039	0.0172865	0.216664	0.187752	-0.0116253	-0.199378	6.20101	0.0033416
CCK	-0.758422	-0.63451	-0.313488	-0.123912	-0.444934	-0.321022	4.65464	0.0033416
OR51B5	0.662477	-0.292187	-0.0350246	0.954664	0.697502	-0.257162	4.16282	0.00335695
SOX2OT	0.109326	-0.145833	0.339865	0.255159	-0.230539	-0.485698	5.19631	0.00336801
TDRD10	-0.0985689	-0.32217	0.0296806	0.223601	-0.12825	-0.35185	5.7713	0.00336805
MS4A3	0.633028	0.878937	0.230124	-0.24591	0.402904	0.648814	4.19066	0.00336805
FAM7A3	0.330739	0.374422	0.013107	-0.0436831	0.317632	0.361315	5.09321	0.00339629
APOA5	-0.795838	-0.616334	-0.0622235	-0.179504	-0.733615	-0.554111	4.33182	0.00340101
CHRNA1	0.296326	-0.010846	0.218222	0.307172	0.0781034	-0.229068	5.51758	0.00342208
ANXA8	0.260018	0.27444	0.00543107	-0.0144213	0.254587	0.269009	5.79429	0.00343179
CRYBB1	0.399149	0.350162	0.165292	0.0489869	0.233857	0.18487	5.15559	0.00343886
CD1A	0.295416	0.338503	0.224444	-0.043087	0.0709718	0.114059	5.85871	0.00347796
GPR6	0.0981953	-0.316193	0.846634	0.414388	-0.748439	-1.16283	3.96525	0.00348383
LOC647309	-0.129814	-1.02747	-0.0257971	0.897657	-0.104017	-1.00167	4.55145	0.00348544
FAM83A	-0.0486481	0.115328	-0.162828	-0.163976	0.11418	0.278156	6.49651	0.00348544
DRD1	0.0137134	-0.345881	0.26288	0.359594	-0.249166	-0.608761	5.22658	0.00348544
PLAU	0.10869	0.21123	-0.0123908	-0.10254	0.121081	0.223621	6.6081	0.00348659
LGALS7	-0.359545	-0.633106	-0.11835	0.273561	-0.241194	-0.514756	5.08894	0.00349803
C14orf115	0.35567	-0.27995	0.729234	0.63562	-0.373564	-1.00918	4.15685	0.00350227
DMRTC2	-0.634471	-1.08152	-0.0876168	0.447047	-0.546855	-0.993901	4.48249	0.00351887
RSPH10B2	0.256825	-0.173038	0.273903	0.429864	-0.0170773	-0.446941	5.19318	0.00354581
FCGR3A	0.182567	0.176074	0.0206075	0.00649305	0.161959	0.155466	6.59112	0.00356467
FLJ43390	0.415721	-0.170917	0.443384	0.586637	-0.0276637	-0.614301	4.56495	0.00357893
PHEX	0.351981	0.324944	0.095139	0.0270376	0.256842	0.229805	5.28244	0.00357893
CLEC4G	0.450243	0.395146	0.217814	0.0550966	0.232428	0.177332	4.99364	0.00357893
TNC	0.13419	0.225757	0.0553707	-0.0915673	0.0788189	0.170386	6.67718	0.00358429
DOK2	0.239268	0.210529	0.103706	0.0287387	0.135562	0.106823	6.23328	0.00359828
CECR4	-0.3438	-0.691413	-0.167945	0.347614	-0.175855	-0.523469	4.57635	0.00359828
ASTN1	0.141029	-0.474076	0.280388	0.615106	-0.139359	-0.754465	4.85695	0.0036081
GAL3ST1	-0.253879	-0.242791	-0.0479113	-0.0110884	-0.205968	-0.194879	5.87057	0.00363169
LOC400794	-0.0769914	-0.380341	0.389882	0.30335	-0.466873	-0.770223	4.97345	0.00366248
C1QTNF9B	-0.142254	-0.474837	0.219234	0.332583	-0.361488	-0.694071	4.73495	0.00368095
LOC400891	0.50332	-0.169534	0.573674	0.672853	-0.0703548	-0.743208	4.79885	0.00368472
LRRC26	-0.24364	-0.486143	0.0755799	0.242503	-0.31922	-0.561723	5.14962	0.00370156
TSPAN11	-0.0446492	-0.177817	0.134501	0.133168	-0.179151	-0.312318	6.22355	0.00371167
UPK1B	-0.425658	-0.977433	-0.345264	0.551774	-0.0803942	-0.632169	4.97818	0.00371292
LOC285401	0.956355	0.807692	0.903042	0.148662	0.0533123	-0.0953499	4.0462	0.00372072
EGOT	0.45973	0.373948	0.344507	0.0857824	0.115223	0.0294407	5.05486	0.00372918
GJB7	-0.476701	-0.639332	-0.0981728	0.162631	-0.378528	-0.541159	5.10323	0.00373223
BAI1	0.0790131	-0.0344729	0.30311	0.113486	-0.224097	-0.337583	5.73449	0.00373663
LRRTM3	0.011	-0.774896	0.524204	0.785896	-0.513204	-1.2991	4.28093	0.00374898
CD86	0.236442	0.198079	0.0949696	0.0383628	0.141473	0.10311	6.27355	0.00375032
FOXN4	-0.134323	-0.92631	-0.00944786	0.791988	-0.124875	-0.916862	4.69154	0.00375032
RAET1E	0.122902	0.371213	-0.0172313	-0.248312	0.140133	0.388445	5.37175	0.00377994
FAM41C	-0.207013	-0.329265	0.0264136	0.122252	-0.233426	-0.355678	5.495	0.00378871
CT47A2	-0.908424	-0.698843	-0.267836	-0.209581	-0.640588	-0.431007	3.95154	0.00381503
PVRIG	0.280635	0.0979312	0.194356	0.182703	0.0862784	-0.0964251	5.93254	0.00382994
RNF183	0.0326749	-0.308827	0.258175	0.341501	-0.2255	-0.567001	5.45705	0.00383853
EPHB6	0.279778	0.107968	0.211196	0.17181	0.0685819	-0.103228	5.92588	0.00384713
REN	0.423389	0.469247	0.378473	-0.0458582	0.0449163	0.0907745	5.04623	0.00384713
LOC100128164	0.404032	-0.0724167	0.36441	0.476449	0.0396224	-0.436827	4.75384	0.00385587
APOBEC3G	0.248945	0.171382	0.150426	0.0775637	0.0985193	0.0209557	6.2722	0.00392528
XCL1	0.365029	0.137197	0.177414	0.227832	0.187615	-0.0402173	5.41322	0.00392528
SH2D5	0.00526624	0.369599	-0.295895	-0.364333	0.301161	0.665494	4.95859	0.00393367
NTRK3	0.285092	-0.0670667	0.277309	0.352159	0.0077832	-0.344376	5.2606	0.00395675
DERL3	0.196939	0.0148869	0.182717	0.182052	0.0142223	-0.16783	6.38747	0.00396709
UCA1	-0.115001	0.224923	-0.463469	-0.339924	0.348468	0.688392	5.31189	0.00398758
CHST4	0.35664	0.266772	0.0459233	0.0898684	0.310717	0.220848	5.39155	0.00409188
C7	0.170653	-0.0357094	0.158118	0.206362	0.0125347	-0.193827	6.44139	0.00409576
BMX	0.128599	-0.17226	0.293079	0.300859	-0.16448	-0.465339	5.26679	0.00410263
C14orf39	-0.209371	-0.628731	0.236872	0.41936	-0.446244	-0.865604	4.67031	0.00410263
IL15	0.268764	0.238186	0.142493	0.0305778	0.126271	0.095693	5.9707	0.00411893
NLRP13	-0.0409373	-0.727401	0.540404	0.686463	-0.581341	-1.2678	4.02484	0.00413201
CARD17	0.799528	0.561838	0.635917	0.237689	0.16361	-0.074079	4.26067	0.00417253
SUGT1P1	0.133449	0.269013	-0.271896	-0.135564	0.405345	0.540909	5.01562	0.00421056
PTH2R	0.0232013	-0.588418	0.148706	0.611619	-0.125505	-0.737124	4.92211	0.00421478
STXBP5L	0.0257776	-0.804549	0.302958	0.830327	-0.27718	-1.10751	4.59368	0.00421479
C22orf41	-0.396274	-0.336471	-0.245535	-0.0598032	-0.150739	-0.0909358	5.12931	0.00422542
LRRC18	0.395433	-0.0646109	0.350738	0.460044	0.0446956	-0.415349	5.01384	0.00425315
HS3ST6	-0.155611	-0.639243	0.119741	0.483631	-0.275352	-0.758984	5.00334	0.00425315
C9orf109	0.344691	0.284039	0.173018	0.0606522	0.171673	0.111021	5.46935	0.00425315
SLC7A2	-0.146708	-0.208622	0.0120744	0.0619143	-0.158782	-0.220697	6.44599	0.0042809
MGC42105	0.268701	0.387354	0.121678	-0.118654	0.147023	0.265677	5.37501	0.00429991
CFHR5	-0.723181	-0.847907	-0.178014	0.124727	-0.545167	-0.669893	4.12608	0.00433185
LCP2	0.229296	0.191059	0.116598	0.0382366	0.112697	0.0744609	6.3673	0.00433652
C8orf12	0.436851	-0.2547	0.711034	0.691551	-0.274183	-0.965734	4.15208	0.00434012
IVL	0.308888	0.503429	-0.113697	-0.194541	0.422585	0.617126	5.56916	0.00434596
EDN2	0.150193	0.317735	0.0468758	-0.167542	0.103317	0.270859	5.8232	0.00439187
FABP1	-0.770163	-0.698635	-0.953551	-0.0715284	0.183388	0.254917	4.13204	0.00441607
CECR2	-0.187799	-0.29437	-0.0299019	0.10657	-0.157897	-0.264468	5.8812	0.00443638
CIITA	0.236258	0.170748	0.154142	0.0655105	0.082116	0.0166055	6.35974	0.00446289
CALB2	0.236775	0.373097	-0.0215814	-0.136322	0.258356	0.394679	5.46219	0.00446289
LOC150622	0.0980913	-0.13505	0.627522	0.233141	-0.529431	-0.762572	4.8584	0.00447391
LOC100129935	-0.243339	-0.909934	0.31387	0.666595	-0.557209	-1.2238	3.99634	0.00458081
HSD17B2	-0.0375387	-0.409678	0.1134	0.37214	-0.150938	-0.523078	5.55904	0.00461542
PGA3	0.383622	0.730335	0.0452543	-0.346713	0.338368	0.685081	4.70125	0.00462111
DAPP1	0.231936	0.2182	0.120371	0.0137366	0.111565	0.0978287	6.24564	0.00462372
SLN	0.476556	0.108447	0.458516	0.368109	0.0180407	-0.350069	4.85478	0.00462733
CTRB1	0.238394	0.204564	1.0451	0.03383	-0.806706	-0.840536	3.96557	0.00465289
RBMY1B	-0.541862	0.0189507	-0.761368	-0.560813	0.219506	0.780318	3.93533	0.00465874
RLBP1	0.595441	1.05567	0.621533	-0.460225	-0.0260913	0.434133	4.08681	0.00467084
GYPE	0.398162	0.115544	0.241209	0.282618	0.156953	-0.125665	5.17913	0.0046715
IL6	0.229333	0.249672	0.0529614	-0.0203394	0.176372	0.196711	5.97232	0.0046715
GPRC6A	0.0338966	-0.619488	0.60574	0.653385	-0.571843	-1.22523	4.19255	0.00470403
PLA2G4D	0.029067	0.372326	0.0105555	-0.343259	0.0185115	0.361771	5.30581	0.00470952
CD53	0.221446	0.162492	0.122445	0.0589533	0.0990009	0.0400477	6.50593	0.00472729
TSPAN19	0.600312	-0.120971	0.550329	0.721283	0.0499824	-0.671301	4.89575	0.00473878
PAGE5	0.815891	-0.126786	0.662227	0.942676	0.153664	-0.789013	4.34064	0.00474226
HBD	0.552629	-0.0864109	0.223482	0.63904	0.329147	-0.309893	4.45578	0.00477889
CDX2	-0.252852	-0.924715	0.01296	0.671863	-0.265812	-0.937675	4.87596	0.00480241
GSTA3	0.323439	-0.531789	0.395739	0.855228	-0.0723003	-0.927528	4.51352	0.00480309
IL12B	0.421623	0.178769	0.283502	0.242855	0.138121	-0.104734	5.11121	0.0048039
FAM71E2	0.244411	-0.66176	0.415898	0.906171	-0.171487	-1.07766	4.3912	0.0048045
NHLH2	0.148937	-0.621406	0.23985	0.770343	-0.0909126	-0.861256	4.70942	0.0048045
TNFAIP8L2	0.267836	0.204766	0.148193	0.0630697	0.119643	0.0565732	6.03651	0.0048175
CXorf57	0.317371	0.209686	0.228521	0.107685	0.0888497	-0.018835	5.67885	0.00483301
CYTH4	0.240623	0.169353	0.128806	0.0712704	0.111816	0.0405461	6.31208	0.00484001
SLC1A3	0.249681	0.148314	0.0823314	0.101367	0.16735	0.0659827	6.18989	0.00486752
RGS7	0.127477	-0.289103	0.539618	0.41658	-0.412141	-0.828721	4.96781	0.00487562
CHGA	0.0785727	-0.7472	0.192972	0.825773	-0.1144	-0.940172	4.85378	0.0048954
SMTNL2	0.0511604	-0.286138	0.142936	0.337299	-0.0917755	-0.429074	5.44651	0.00491549
AIM1	0.162233	0.209221	0.0171991	-0.0469887	0.145034	0.192022	6.46476	0.00491549
CCDC60	0.292687	-0.291988	0.474776	0.584675	-0.182089	-0.766764	4.96171	0.00494712
C1orf127	-0.0131218	-0.224287	0.223866	0.211165	-0.236987	-0.448152	5.41203	0.00495019
AMICA1	0.243536	0.172374	0.153565	0.071162	0.089971	0.018809	6.27832	0.00496257
PSG10	0.466095	-0.323696	-0.402211	0.789791	0.868306	0.0785144	3.93749	0.00498939
SOX8	0.241927	0.0152604	0.333756	0.226666	-0.0918297	-0.318496	5.42762	0.0050293
FEV	-0.176652	-0.211427	0.657503	0.0347749	-0.834155	-0.86893	4.21416	0.0050613
TEX13B	0.805736	1.04221	0.460573	-0.236473	0.345163	0.581636	3.99176	0.0050772
LGALS7B	-0.400906	-0.766859	-0.0864544	0.365953	-0.314452	-0.680405	4.95444	0.00508206
NKX2-2	0.882195	0.763021	1.13611	0.119174	-0.253914	-0.373088	4.21992	0.00509371
TPH2	-0.310249	-0.66963	0.399282	0.359381	-0.709531	-1.06891	4.11001	0.00510667
BCAR4	-0.843496	-0.838604	-0.768888	-0.00489155	-0.0746081	-0.0697166	4.41755	0.0051244
TTTY14	-0.666078	-0.979245	-0.509756	0.313167	-0.156321	-0.469489	4.46399	0.00512463
TNNT3	0.379052	-0.358502	0.440823	0.737555	-0.0617709	-0.799326	4.65057	0.00513851
LOC440461	0.48645	0.364588	0.314601	0.121862	0.171848	0.0499865	4.87319	0.00515517
RPRM	-0.0303016	-0.346068	0.229956	0.315767	-0.260258	-0.576024	5.29978	0.00516159
ATP2B2	0.559689	0.242328	0.351871	0.317361	0.207818	-0.109543	4.72523	0.00516854
C14orf86	0.387772	-0.43105	0.500817	0.818822	-0.113046	-0.931868	4.36689	0.00521287
CCDC33	0.177293	-0.296286	0.380417	0.47358	-0.203124	-0.676703	5.14757	0.00522058
SLC7A3	0.00363981	-0.62175	0.391829	0.62539	-0.388189	-1.01358	4.32787	0.0052552
RDH12	-0.0518859	-0.34202	0.255033	0.290135	-0.306919	-0.597053	4.89096	0.0052552
APOL3	0.229964	0.170757	0.126105	0.059207	0.103859	0.0446522	6.39116	0.0052552
FHOD3	0.193722	0.280203	0.0741294	-0.0864817	0.119592	0.206074	6.01342	0.00525939
HOXD13	-0.146955	-1.03923	0.303045	0.892271	-0.449999	-1.34227	4.50998	0.00528074
OR56B1	0.740599	-0.0966462	0.542706	0.837245	0.197893	-0.639353	4.11288	0.00529846
RLN2	0.385483	0.325079	0.259079	0.0604042	0.126403	0.0659992	5.22855	0.00538229
CDH15	-0.280142	-0.159496	-0.0262126	-0.120645	-0.253929	-0.133284	5.784	0.00540188
ZP2	-0.248201	-0.323272	0.594093	0.0750706	-0.842294	-0.917365	4.19639	0.00540606
ESR2	0.192277	-0.135725	0.22023	0.328002	-0.0279537	-0.355956	5.48868	0.00540606
KIRREL3	0.476326	0.114854	0.317545	0.361472	0.158781	-0.202691	4.89184	0.00549799
HCK	0.219492	0.189104	0.0881577	0.0303879	0.131334	0.100946	6.37196	0.00550206
RBMXL2	0.737258	0.134215	0.66868	0.603043	0.0685784	-0.534465	4.18682	0.00550949
SLC23A1	0.133253	-0.311189	0.0786074	0.444442	0.0546457	-0.389796	5.23967	0.00557896
KRT6C	0.0295752	0.456406	-0.307846	-0.426831	0.337422	0.764253	5.30043	0.00558314
DPPA5	-0.0792523	-0.792672	0.451224	0.71342	-0.530476	-1.2439	4.0256	0.00559639
C9orf71	0.0115962	-0.702608	0.528436	0.714205	-0.516839	-1.23104	4.16109	0.00559639
BATF3	0.227394	0.25858	0.0464842	-0.0311867	0.18091	0.212096	5.89376	0.00559671
ALOX12B	-0.290287	-0.527765	0.0485305	0.237479	-0.338817	-0.576296	4.8553	0.00567999
APOC4	0.625999	0.331948	0.183859	0.294052	0.44214	0.148088	4.46987	0.00567999
SLC22A6	0.461733	-0.183303	-0.183303	0.645036	0.645036	0	3.91875	0.00570432
PSMB9	0.203114	0.202744	0.0988088	0.000370001	0.104306	0.103936	6.46254	0.00574308
MMP25	0.288421	0.147479	0.146204	0.140941	0.142217	0.00127536	5.89265	0.00574308
RSPH4A	0.234319	-0.0421688	0.221751	0.276488	0.0125681	-0.26392	5.67213	0.0057839
MTMR7	-0.0451675	-0.191366	0.158453	0.146199	-0.203621	-0.34982	5.89228	0.0057839
ST8SIA1	0.292588	0.137299	0.166623	0.155289	0.125965	-0.0293239	5.85229	0.00583616
FAM153A	0.500644	0.176224	0.319961	0.32442	0.180683	-0.143737	5.0816	0.00583973
RFX6	-0.470982	-1.01703	0.111368	0.546048	-0.58235	-1.1284	4.41919	0.00584166
NLRP11	0.332957	-0.233832	0.584468	0.566789	-0.251511	-0.8183	4.69094	0.00589463
PRTN3	-0.620789	0.120734	-0.353857	-0.741523	-0.266932	0.474591	4.53027	0.00592496
NLRC4	0.257725	0.235029	0.0832926	0.0226961	0.174433	0.151736	5.90035	0.00594677
C19orf33	-0.116879	0.0644564	-0.174612	-0.181336	0.0577332	0.239069	6.45423	0.00595422
FIGF	0.188015	-0.183502	0.147703	0.371517	0.0403125	-0.331204	5.70797	0.00595642
KRTAP4-12	0.391128	0.839936	-0.172879	-0.448808	0.564006	1.01281	3.94662	0.00596313
KIR3DX1	0.656816	0.0553198	0.693817	0.601497	-0.0370004	-0.638497	4.30937	0.00596395
PPARGC1B	0.345222	0.202074	0.173747	0.143148	0.171475	0.0283267	5.49959	0.00596965
GCET2	0.289225	0.0744055	0.220342	0.21482	0.0688831	-0.145937	5.71033	0.00596965
C5orf49	-0.0908534	-0.277701	0.0762258	0.186847	-0.167079	-0.353927	5.77656	0.00597377
SLC7A4	0.0394673	-0.293231	0.186457	0.332698	-0.14699	-0.479688	5.51455	0.005988
ALK	0.421401	0.26663	0.313501	0.15477	0.1079	-0.0468703	5.09454	0.00602212
CPN1	-0.359438	-0.748058	0.525023	0.38862	-0.884462	-1.27308	4.23013	0.00602212
?|340602	0.3463	-0.521345	0.433179	0.867645	-0.0868788	-0.954524	4.34859	0.00605278
GAB3	0.264863	0.154864	0.174134	0.109999	0.0907287	-0.0192702	6.06738	0.00606424
CFC1B	-0.0516216	-0.918395	0.21756	0.866774	-0.269181	-1.13595	4.1048	0.00606424
C3orf16	0.507951	-0.194051	0.400504	0.702002	0.107447	-0.594554	4.87444	0.00606458
RHBDL1	-0.2791	-0.121996	-0.0660775	-0.157104	-0.213023	-0.055919	5.90351	0.00606458
APOC1P1	0.744047	0.284551	0.472753	0.459496	0.271294	-0.188202	4.29245	0.00606458
ATP10A	0.127015	0.236101	-0.00401875	-0.109085	0.131034	0.240119	6.2731	0.00606915
HABP2	0.0677297	-0.13363	0.220639	0.201359	-0.152909	-0.354269	6.10557	0.00611372
LRFN5	0.387886	0.170659	0.220967	0.217227	0.166919	-0.050308	5.2545	0.006135
RRN3P2	0.349952	0.126855	0.208744	0.223097	0.141208	-0.0818889	5.42609	0.00616398
MAGEA4	-0.354583	-1.33392	-0.409393	0.979337	0.0548098	-0.924527	4.70935	0.00617381
C1QB	0.182975	0.16264	0.0479449	0.0203352	0.13503	0.114695	6.6886	0.00622106
MOGAT2	0.40513	-0.516842	0.244364	0.921972	0.160766	-0.761206	4.27711	0.00627365
DSCR4	-0.842958	-1.08325	-0.303553	0.240296	-0.539405	-0.7797	4.12856	0.00627365
THPO	-0.225599	-0.357432	0.0449156	0.131834	-0.270514	-0.402348	5.46683	0.00627444
IGLL3	0.356267	-0.459792	0.369143	0.816059	-0.0128759	-0.828935	4.27003	0.00627687
TSPAN8	-0.111173	-0.201293	0.0582895	0.0901202	-0.169463	-0.259583	6.32716	0.00629033
SP9	-0.526536	-0.816032	-1.05291	0.289496	0.526377	0.236882	4.23465	0.00633408
POU5F1B	-0.110312	-0.265145	0.175783	0.154832	-0.286095	-0.440928	5.31864	0.00637387
OSM	0.195277	0.271888	0.048503	-0.0766118	0.146774	0.223385	5.95688	0.00642224
WAS	0.245303	0.162609	0.150201	0.0826941	0.0951022	0.0124081	6.23386	0.00642224
WNT8B	-0.32379	-0.490964	0.0265019	0.167174	-0.350292	-0.517466	4.72814	0.0064274
ALS2CR12	0.345582	-0.108874	0.31214	0.454455	0.0334418	-0.421014	4.92057	0.00643082
SV2C	0.137626	-0.574319	0.382524	0.711946	-0.244898	-0.956844	4.33219	0.00643712
RUNX3	0.240655	0.123457	0.146711	0.117198	0.0939444	-0.0232535	6.289	0.00643729
INSRR	0.495607	0.103552	0.677715	0.392054	-0.182108	-0.574162	4.44785	0.00647942
TREH	-0.371602	-0.689576	0.187965	0.317974	-0.559567	-0.877541	4.56616	0.0065317
HMGA2	0.206626	0.372316	-0.157746	-0.16569	0.364372	0.530062	5.68549	0.0065317
GAGE2D	-0.373991	-1.48195	-0.460602	1.10796	0.0866114	-1.02135	4.33681	0.00654218
DMRTB1	-0.354972	-0.86991	0.278535	0.514938	-0.633507	-1.14844	3.9875	0.00654218
DNAI2	0.351055	-0.150499	0.488753	0.501554	-0.137698	-0.639252	5.14316	0.00654563
PRR11	0.141132	0.226798	-0.0750955	-0.0856659	0.216228	0.301894	5.91316	0.00656335
FREM2	-0.0945599	-0.256008	0.0264368	0.161448	-0.120997	-0.282445	6.13989	0.00656765
UPK2	-0.431468	-0.192034	-0.457766	-0.239434	0.0262981	0.265732	4.9818	0.00657122
UPB1	0.422589	0.117065	0.175056	0.305523	0.247533	-0.0579905	5.02442	0.00657808
WFDC13	0.334746	0.557546	0.0243788	-0.2228	0.310368	0.533167	4.60602	0.0065978
MT1L	0.160615	0.285751	-0.0223499	-0.125136	0.182965	0.308101	5.73168	0.0066717
LIPC	0.37045	0.234837	0.34728	0.135613	0.0231702	-0.112443	5.21773	0.00667881
TBX10	-0.0247756	-0.297082	0.66434	0.272307	-0.689115	-0.961422	4.43464	0.00668786
KCNT1	-0.111824	-0.377838	0.345107	0.266015	-0.456931	-0.722946	4.86112	0.00668786
EVI2A	0.241096	0.16687	0.146623	0.0742256	0.0944734	0.0202478	6.25911	0.00668786
ZFP42	-0.652505	-0.861815	-0.514653	0.20931	-0.137851	-0.347161	4.88312	0.00669925
MORN5	0.33504	-0.20327	0.393221	0.53831	-0.0581813	-0.596491	5.12059	0.00669925
YSK4	0.359859	-0.114402	0.328161	0.474261	0.0316977	-0.442563	5.24833	0.00669925
ZG16	-0.655543	-0.731881	-0.0255082	0.0763386	-0.630034	-0.706373	4.46309	0.00671072
TRIM49L	-0.72737	-0.810227	0.038051	0.0828574	-0.765421	-0.848278	3.99229	0.00671749
DNAJB13	0.0284407	-0.161423	0.202543	0.189863	-0.174102	-0.363966	5.79605	0.00674001
AQP2	0.0487271	-0.574235	0.312962	0.622962	-0.264235	-0.887197	4.73279	0.00674314
HLA-G	0.224013	0.239121	0.0896507	-0.0151079	0.134363	0.14947	6.09063	0.00676678
ST8SIA5	0.297525	0.00300893	0.49706	0.294516	-0.199535	-0.494051	4.761	0.00677453
ANKRD58	0.315869	0.194019	0.171919	0.12185	0.143949	0.0220996	5.66497	0.0068192
GPR152	0.0515869	-0.478048	0.248497	0.529635	-0.19691	-0.726546	4.58776	0.00685695
KRTAP13-2	-0.721225	-0.634613	-1.01056	-0.0866122	0.289331	0.375943	3.99561	0.00688426
LOC440905	-0.311261	-0.620383	-0.0696553	0.309123	-0.241605	-0.550728	5.19171	0.00692973
ULBP2	0.0306159	0.221343	-0.15349	-0.190727	0.184106	0.374833	5.71117	0.00692973
RORB	-0.10823	-0.290158	0.212435	0.181927	-0.320665	-0.502592	5.20935	0.00693295
LPAR3	0.0125521	-0.298176	0.121247	0.310728	-0.108694	-0.419423	5.52902	0.00693328
C9orf152	-0.164215	-0.213842	0.00507675	0.0496275	-0.169291	-0.218919	6.25983	0.00694426
CACNA1A	0.310356	0.0600522	0.318666	0.250304	-0.00831001	-0.258614	5.30643	0.00694426
CST7	0.253963	0.176637	0.142383	0.0773262	0.11158	0.0342538	6.12913	0.00694426
GSG1L	0.168486	-0.298353	0.557913	0.466839	-0.389427	-0.856266	4.33297	0.00697467
NPC1L1	-0.086841	-0.326144	0.207052	0.239303	-0.293893	-0.533196	5.42647	0.00699771
KCNJ3	-0.0321428	-0.849688	0.198022	0.817545	-0.230165	-1.04771	4.28241	0.00704766
CDH9	0.113851	-0.562924	0.617815	0.676775	-0.503964	-1.18074	3.96942	0.00704766
LILRB3	0.243718	0.198669	0.0847833	0.0450496	0.158935	0.113886	6.08725	0.00707821
MT3	0.518043	0.134329	0.461059	0.383714	0.0569832	-0.326731	4.91287	0.00708156
OR5AU1	-0.499513	-0.981092	0.0600561	0.481579	-0.559569	-1.04115	4.01559	0.007124
S100A12	0.11197	0.084591	-0.366284	0.0273785	0.478253	0.450875	5.0377	0.00713912
CREB3L3	0.594206	0.176223	0.114139	0.417983	0.480067	0.0620841	4.56213	0.00717743
POTEH	0.376102	-0.513118	0.58252	0.889219	-0.206419	-1.09564	3.97336	0.00719431
PIM2	0.202031	0.0564271	0.15985	0.145604	0.0421814	-0.103423	6.50738	0.00719459
SPOCD1	0.10059	0.248754	-0.0346816	-0.148164	0.135271	0.283436	6.04996	0.00720041
LY6K	-0.171888	0.0156788	-0.355118	-0.187567	0.18323	0.370797	5.95211	0.00724317
PROM1	0.032955	-0.291671	0.0431685	0.324626	-0.0102135	-0.334839	6.07679	0.00727138
CECR6	0.312359	0.255676	0.181732	0.0566829	0.130627	0.0739441	5.60837	0.00732635
LAIR1	0.215002	0.177366	0.079318	0.0376367	0.135684	0.0980478	6.38306	0.00732977
NEB	-0.0902672	-0.327995	-0.00287656	0.237728	-0.0873907	-0.325118	5.72085	0.00736726
SERPINA6	0.17325	-0.519761	0.528015	0.693012	-0.354764	-1.04778	4.55248	0.00738992
KCNC2	-0.542601	-0.837694	0.131749	0.295094	-0.67435	-0.969443	4.53632	0.00740406
ANK2	0.218727	0.0559886	0.220471	0.162738	-0.00174418	-0.164483	6.10381	0.00742131
DOCK10	0.231793	0.174187	0.127851	0.0576062	0.103942	0.0463356	6.30765	0.00743452
ZNF215	0.297877	0.128465	0.236005	0.169411	0.0618714	-0.10754	5.68454	0.00745304
PDYN	0.896638	0.689579	0.491152	0.20706	0.405486	0.198426	4.11225	0.00745304
VNN1	0.262109	0.0747221	0.0537487	0.187386	0.20836	0.0209734	5.90978	0.00745304
MMEL1	-0.309673	-0.385295	0.0131447	0.0756212	-0.322818	-0.398439	5.16196	0.00745304
?|553137	-0.299695	-0.912356	0.0363749	0.612661	-0.33607	-0.948731	4.52282	0.00745304
MYO16	0.0573084	-0.270517	0.151453	0.327826	-0.094145	-0.421971	5.42372	0.00745304
TACR1	0.195336	-0.0169478	0.301608	0.212284	-0.106272	-0.318556	5.55148	0.00745329
LOC100130238	0.570765	0.744196	0.63197	-0.173431	-0.0612048	0.112226	4.75756	0.00745981
C1QC	0.176947	0.166671	0.0410815	0.0102756	0.135865	0.12559	6.66423	0.00748942
C19orf59	0.142792	0.269617	-0.0028735	-0.126825	0.145665	0.27249	5.93606	0.00748942
AHNAK2	-0.01688	0.156678	-0.0956325	-0.173558	0.0787525	0.252311	6.55135	0.00749868
ZP4	0.424744	0.659171	-0.128783	-0.234427	0.553527	0.787955	3.9277	0.00751642
C6orf218	-0.169179	0.299027	-0.705386	-0.468206	0.536207	1.00441	4.32811	0.00761155
PIK3R5	0.245599	0.160923	0.149429	0.0846757	0.0961694	0.0114937	6.20253	0.00761188
LRRC25	0.231868	0.200434	0.0776865	0.0314335	0.154181	0.122748	6.14489	0.00766568
CHRNB2	-0.0861675	-0.381568	0.141682	0.295401	-0.22785	-0.52325	5.04076	0.00771676
DDO	0.303562	0.204497	0.212991	0.099065	0.0905716	-0.00849346	5.70286	0.00778059
ABCC12	0.225483	0.100407	0.791839	0.125077	-0.566356	-0.691432	4.38547	0.0077993
NXF5	0.27346	0.0862889	0.932672	0.187171	-0.659213	-0.846384	4.0697	0.00780334
FCN1	0.257237	0.202317	0.163202	0.0549201	0.0940345	0.0391144	6.03956	0.00780971
SPRR2A	0.352946	0.852919	0.0694762	-0.499973	0.28347	0.783443	4.66512	0.00787465
FAM150A	-0.290958	-0.42543	-0.053278	0.134472	-0.23768	-0.372152	5.40993	0.00787465
VIPR2	-0.248306	-0.497989	-0.161538	0.249683	-0.0867687	-0.336452	5.25435	0.00792382
DYDC1	0.353877	-0.366939	0.359876	0.720816	-0.00599891	-0.726815	4.67306	0.00797828
SUSD3	0.268326	0.173329	0.182096	0.0949963	0.0862292	-0.00876711	5.97854	0.00807986
HAPLN3	0.228485	0.191643	0.114409	0.0368412	0.114076	0.0772346	6.26324	0.00809626
CYP4Z1	-0.0693358	-0.569983	0.128454	0.500648	-0.19779	-0.698438	4.87699	0.00814636
PILRA	0.225635	0.179388	0.0444859	0.0462473	0.181149	0.134902	6.15417	0.00816283
LILRP2	0.638436	0.389593	0.150425	0.248843	0.488011	0.239169	4.62855	0.0081897
PRAME	-0.205268	-0.55412	-0.0630448	0.348852	-0.142223	-0.491075	5.82961	0.00821781
CLUL1	-0.0902648	-0.264991	0.13173	0.174726	-0.221995	-0.39672	5.52715	0.00821857
HAO2	0.532814	-0.0746528	0.842627	0.607467	-0.309813	-0.91728	4.06701	0.00822276
VWA3A	0.252522	-0.169549	0.377235	0.422071	-0.124713	-0.546784	5.28085	0.0082384
PCDH15	0.485813	-0.0687317	0.377264	0.554545	0.108549	-0.445996	4.8712	0.00824552
SCN2A	0.143272	-0.128649	0.339387	0.271921	-0.196115	-0.468036	5.18747	0.00830009
GAGE2C	-0.582852	-0.913502	0.0473385	0.33065	-0.630191	-0.960841	4.02421	0.00833382
MTTP	0.337447	0.131421	0.393644	0.206026	-0.0561971	-0.262223	5.17644	0.00835261
ADRB3	0.33463	0.521624	0.472481	-0.186994	-0.137851	0.0491434	4.82264	0.00836381
KCNB1	0.464626	0.582264	0.505312	-0.117638	-0.0406859	0.0769522	4.809	0.00838276
HES5	-0.456961	-0.46688	-0.04099	0.00991868	-0.415971	-0.42589	4.64763	0.0084192
GREM2	-0.12743	-0.206328	0.135761	0.078898	-0.263191	-0.342089	5.68495	0.00847653
ASTL	0.410444	-0.00210343	0.571263	0.412547	-0.160819	-0.573366	4.46576	0.00850267
PKD2L1	0.375711	0.0763715	0.204685	0.299339	0.171026	-0.128313	5.16912	0.00850267
ODZ3	0.270368	0.190848	0.157151	0.0795201	0.113217	0.033697	5.94834	0.00853706
MGAT5B	0.0837447	0.213978	-0.205203	-0.130233	0.288948	0.41918	5.42354	0.00856178
MYL10	-0.144961	0.641103	-0.308047	-0.786064	0.163086	0.94915	3.93184	0.00856677
LOC154761	0.272971	0.25721	0.0860986	0.0157611	0.186873	0.171112	5.68334	0.00864507
KCNQ2	-0.871191	-0.293903	-0.451189	-0.577288	-0.420002	0.157286	4.71166	0.00864943
SPATS1	0.567142	-0.190135	0.381465	0.757277	0.185677	-0.5716	4.5443	0.00866006
CD38	0.228152	0.0221354	0.153132	0.206017	0.0750196	-0.130997	6.10528	0.00871472
CLPS	0.105112	-0.0914844	0.8633	0.196597	-0.758188	-0.954785	4.03978	0.00878498
C19orf38	0.288837	0.233596	0.134332	0.055241	0.154505	0.0992638	5.72716	0.00879988
HOXD9	-0.00528243	-0.178887	0.227575	0.173605	-0.232857	-0.406462	5.51329	0.00880115
SCARNA21	0.104017	-0.291899	0.70645	0.395916	-0.602433	-0.998349	3.93581	0.00880733
CDC20B	0.194067	-0.338618	0.386365	0.532684	-0.192299	-0.724983	5.06218	0.00881625
ZFR2	0.584117	0.264349	0.163029	0.319768	0.421088	0.10132	5.02583	0.00887173
HPGDS	0.240315	0.285449	0.139287	-0.0451348	0.101027	0.146162	5.81989	0.00887411
SLC5A2	-0.401255	-0.588611	-0.152657	0.187356	-0.248599	-0.435955	4.91281	0.00891118
COL11A1	0.127306	0.227166	-0.080935	-0.0998605	0.208241	0.308101	6.24776	0.00892127
DNAH12	0.271804	-0.062782	0.384348	0.334586	-0.112544	-0.44713	5.3168	0.00892127
LOC389493	-0.422989	-0.699218	-0.179488	0.27623	-0.2435	-0.51973	5.13933	0.00894182
ADAM22	0.331153	0.257706	0.193761	0.0734473	0.137393	0.0639454	5.47822	0.00897247
TMEM171	0.27234	0.311224	0.042712	-0.0388838	0.229628	0.268512	5.45933	0.00897247
IL19	0.13694	-0.634607	0.383203	0.771547	-0.246263	-1.01781	4.36343	0.00899587
ZNF208	0.269129	-0.0413818	0.0933718	0.310511	0.175757	-0.134754	5.55364	0.00909783
SERPINA7	-0.888912	-0.588564	-0.201666	-0.300349	-0.687246	-0.386897	4.06089	0.00912085
OSCAR	0.217308	0.204225	0.0545438	0.0130828	0.162764	0.149682	6.14638	0.0091251
KLK3	0.248261	-0.406736	0.708197	0.654997	-0.459936	-1.11493	4.09919	0.0091387
DPEP2	0.274496	0.124211	0.145926	0.150285	0.12857	-0.0217144	5.91825	0.00920324
ADAM21P1	0.327791	0.258352	-0.401528	0.0694393	0.729319	0.65988	4.39616	0.00928838
WDR69	0.345911	0.304011	0.232776	0.0418995	0.113135	0.0712353	5.51733	0.00935098
UNC5A	0.337811	0.308249	0.222792	0.0295621	0.11502	0.0854577	5.36088	0.00937912
MSR1	0.169323	0.173431	0.00224714	-0.00410817	0.167075	0.171184	6.45553	0.009421
HRH2	0.326402	0.186513	0.127182	0.13989	0.199221	0.0593311	5.51737	0.00947936
FAM66D	-0.0860777	-0.447221	0.0606778	0.361144	-0.146755	-0.507899	5.14753	0.00950469
ARHGAP20	0.204341	0.242998	0.0527803	-0.0386572	0.151561	0.190218	6.02819	0.0095053
KIAA1045	0.380348	0.159604	0.32796	0.220744	0.052388	-0.168356	5.12261	0.0095245
GPR120	0.309575	0.243841	0.0197722	0.0657344	0.289803	0.224069	5.34039	0.00953787
STMN4	0.426085	0.0424766	0.894888	0.383608	-0.468803	-0.852412	4.08735	0.00954863
NAV3	0.262206	0.23226	0.10251	0.0299468	0.159697	0.12975	5.84107	0.00955693
ROR1	0.235416	0.257516	0.0787023	-0.0221008	0.156713	0.178814	5.85595	0.00961741
C6orf94	-0.26243	-0.859454	0.282521	0.597024	-0.544951	-1.14198	4.04207	0.00961788
WIF1	-0.0982435	-0.352579	0.073158	0.254335	-0.171402	-0.425737	5.93983	0.00965041
C9orf110	0.243318	0.228057	0.0932676	0.015261	0.15005	0.134789	5.9599	0.00965476
ANKRD43	-0.00611299	-0.339999	0.122892	0.333886	-0.129005	-0.462891	5.22804	0.00966947
TRIM17	-0.187902	-0.321344	-0.0965802	0.133443	-0.0913215	-0.224764	5.74402	0.00979057
TSGA10IP	0.444602	0.216117	0.685337	0.228486	-0.240735	-0.46922	4.41087	0.00979057
HNRNPCL1	-0.772994	-0.59105	-0.576993	-0.181944	-0.196001	-0.0140573	3.92963	0.00979706
DPP10	0.207139	-0.0722166	0.459364	0.279356	-0.252225	-0.531581	5.46065	0.00979765
DPYS	0.400465	-0.0175039	0.218052	0.417969	0.182413	-0.235556	4.90645	0.00985523
DYNLRB2	0.0980141	-0.316628	0.247973	0.414642	-0.149959	-0.564601	5.16702	0.00989503
CCR1	0.215788	0.170622	0.0559398	0.0451656	0.159848	0.114683	6.27616	0.00989503
CER1	0.687591	-0.23711	0.414321	0.924701	0.273269	-0.651432	4.06848	0.00989825
CIDEA	-0.827887	-0.606159	-0.285398	-0.221728	-0.542489	-0.320761	4.12305	0.00991287
NMUR2	0.00153899	-0.719746	-0.111414	0.721285	0.112953	-0.608332	4.59904	0.00992899
CIB4	-0.792571	-0.62808	-0.220037	-0.164491	-0.572533	-0.408043	4.17468	0.00992899
CYP4F12	0.243937	-0.250653	0.148872	0.49459	0.095065	-0.399525	5.3263	0.00996092
RRN3P1	0.164357	-0.0522481	0.247101	0.216606	-0.0827435	-0.299349	5.75364	0.0100279
IGSF21	0.187431	0.236188	-0.0887706	-0.048757	0.276202	0.324959	5.55509	0.0100373
TRIM61	0.377663	0.294369	0.121581	0.0832937	0.256082	0.172788	5.13032	0.0100525
CGB8	-0.083697	0.6919	-0.370134	-0.775597	0.286437	1.06203	4.28968	0.0100647
SPINK1	-0.137171	-0.337369	0.0140215	0.200198	-0.151193	-0.351391	6.2371	0.0101165
FEZF2	0.464622	0.0813208	0.97752	0.383301	-0.512898	-0.896199	3.99162	0.0101247
C10orf81	0.109182	-0.111234	0.175909	0.220416	-0.066727	-0.287143	6.15722	0.0101289
ATP8B3	0.133318	0.244568	-0.0606837	-0.11125	0.194001	0.305251	5.82762	0.0101523
PRAMEF14	-0.639544	-0.66482	-0.0762961	0.0252767	-0.563248	-0.588524	3.93068	0.0101669
MEGF11	0.167608	-0.224982	0.329098	0.39259	-0.16149	-0.55408	5.2537	0.010177
FRMD5	0.096142	0.299583	0.032206	-0.203441	0.063936	0.267377	5.81121	0.010177
CC2D2B	0.387622	0.0960366	0.367641	0.291585	0.0199806	-0.271605	4.94668	0.0101922
NR1I2	0.28019	-0.103438	0.318414	0.383629	-0.0382236	-0.421852	5.09301	0.010203
FLJ35024	-0.0957416	-0.352219	0.166108	0.256477	-0.261849	-0.518327	5.01718	0.0102998
ESR1	0.253185	0.184935	0.14608	0.0682505	0.107105	0.0388547	6.05479	0.0103163
SPAG8	0.181782	-0.0843251	0.260842	0.266108	-0.0790592	-0.345167	5.48637	0.0103505
MC3R	-0.238045	0.747432	0.364793	-0.985476	-0.602837	0.382639	3.96898	0.0104196
RSPO4	0.270322	0.114295	0.292021	0.156027	-0.0216991	-0.177726	5.59897	0.0104407
SHISA2	0.0377959	-0.0756375	0.221596	0.113433	-0.1838	-0.297234	6.03709	0.010479
STX11	0.235019	0.18181	0.0856486	0.0532086	0.14937	0.0961617	6.13939	0.010532
LPAR4	0.48253	0.255996	0.172232	0.226534	0.310298	0.0837633	4.78733	0.0105947
CKMT2	0.136896	-0.0559594	0.330728	0.192856	-0.193831	-0.386687	5.32819	0.0105947
MSLN	-0.191868	-0.243278	-0.154752	0.0514099	-0.0371158	-0.0885257	6.56393	0.0105947
ASGR2	0.3534	0.15066	0.175765	0.20274	0.177634	-0.0251059	5.35024	0.0107698
GFRA4	0.513097	-0.199452	0.799915	0.71255	-0.286818	-0.999367	3.99727	0.0107698
FAM123C	-0.159073	-0.699026	0.440048	0.539953	-0.599121	-1.13907	4.24228	0.0108103
TEKT5	-0.278022	-0.285004	0.0932596	0.0069823	-0.371281	-0.378263	5.04406	0.0108103
ABCA10	0.224036	-0.0774049	0.272563	0.301441	-0.0485275	-0.349968	5.32043	0.0109251
EDDM3A	-0.425095	-0.627568	0.255344	0.202473	-0.680439	-0.882911	4.15439	0.0109329
BRSK2	-0.211444	-0.407818	-0.0883998	0.196374	-0.123044	-0.319418	5.36215	0.0110205
COL17A1	0.0749774	0.24365	-0.0525064	-0.168673	0.127484	0.296157	6.19763	0.0110628
TEX13A	0.197009	0.753585	0.0556165	-0.556575	0.141393	0.697968	3.91822	0.0110628
CEACAM7	-0.0882933	-0.38825	0.0577068	0.299957	-0.146	-0.445957	5.52303	0.0111158
ADAM12	0.198345	0.199293	0.0516105	-0.00094733	0.146735	0.147682	6.27061	0.0111259
PIPOX	0.220351	0.0441756	0.279025	0.176176	-0.0586731	-0.234849	5.70636	0.0111718
LMAN1L	0.79065	0.404836	0.47218	0.385814	0.31847	-0.0673434	4.21007	0.0112438
KRT24	-0.105855	-0.733253	0.370639	0.627398	-0.476494	-1.10389	4.33406	0.0112438
LYPD4	-0.284448	-0.968703	0.0423698	0.684255	-0.326818	-1.01107	4.09543	0.0112905
OXGR1	0.109382	-0.408395	0.345031	0.517777	-0.235648	-0.753425	4.68729	0.0113157
SLC18A2	0.314021	0.240782	0.253338	0.0732382	0.0606829	-0.0125552	5.51483	0.0113157
SLAMF9	-0.00464482	0.258707	-0.15334	-0.263352	0.148695	0.412047	5.383	0.0113335
BHLHE41	0.231136	0.148495	0.14168	0.082641	0.0894559	0.0068149	6.27761	0.0113452
TLR6	0.278749	0.176769	0.117733	0.10198	0.161016	0.0590357	5.82504	0.0113489
HCST	0.240759	0.177751	0.129961	0.0630072	0.110797	0.0477902	6.14672	0.011421
NMNAT2	0.104975	0.187013	-0.0979111	-0.082038	0.202886	0.284924	6.07012	0.0114311
C8orf86	0.0470967	-0.651767	0.524675	0.698863	-0.477579	-1.17644	3.98608	0.0114701
LRP2	0.226861	-0.0200526	0.219811	0.246913	0.00704995	-0.239863	6.05816	0.0115171
AGXT	-0.533048	-0.605214	0.329249	0.072166	-0.862297	-0.934463	4.19055	0.0115463
GNGT2	0.277506	0.241946	0.144662	0.0355601	0.132844	0.0972842	5.74234	0.0115463
SH2D2A	0.248636	0.198844	0.126702	0.049792	0.121934	0.0721417	6.0313	0.0115473
AKR1C3	-0.187417	-0.185023	-0.0772644	-0.00239386	-0.110153	-0.107759	6.48433	0.0115711
MAL	0.221699	-0.000951291	0.187374	0.22265	0.0343254	-0.188325	5.92043	0.0115876
C10orf67	0.504602	0.0787059	0.231176	0.425896	0.273425	-0.15247	4.77666	0.0116569
HAS1	0.405418	0.192946	0.342207	0.212472	0.0632109	-0.149261	5.13713	0.0117109
RETN	0.175192	0.452967	-0.00721746	-0.277775	0.182409	0.460185	5.30731	0.0117109
C10orf105	0.289991	-0.0181873	0.270449	0.308178	0.0195417	-0.288636	5.24614	0.011737
OBP2A	-0.0965573	-0.460353	0.567934	0.363795	-0.664491	-1.02829	4.54982	0.0117589
CASQ2	0.137577	-0.247388	0.139365	0.384964	-0.00178804	-0.386752	5.2951	0.0117846
PACSIN1	0.297821	0.147561	0.17833	0.15026	0.119491	-0.0307688	5.69915	0.0117916
ATP8B4	0.255828	0.212964	0.11056	0.0428641	0.145268	0.102404	5.91669	0.0118092
NCR2	0.905341	0.656069	0.444809	0.249272	0.460532	0.21126	4.06756	0.0118221
PPAPDC1A	0.16364	0.336646	-0.0532619	-0.173006	0.216901	0.389907	5.51667	0.011891
MGC34034	-0.945743	-0.499179	-0.3732	-0.446564	-0.572543	-0.125979	4.02219	0.0118953
EPB42	0.0392031	0.543717	-0.635639	-0.504514	0.674842	1.17936	4.00342	0.0118953
CAPN9	-0.256322	-0.276277	-0.121204	0.019955	-0.135118	-0.155073	5.83617	0.0120644
HCN4	-0.193545	-0.495434	0.0499309	0.30189	-0.243476	-0.545365	5.25238	0.0120744
KCNH6	0.18883	-0.414743	0.345565	0.603573	-0.156736	-0.760308	4.71812	0.0120769
RASSF10	-0.138827	-0.216908	0.0999477	0.0780808	-0.238775	-0.316856	5.7303	0.0121781
RIPPLY2	-0.120707	-0.790925	0.443841	0.670217	-0.564548	-1.23477	4.16832	0.0121781
PRAM1	0.25429	0.217304	0.111116	0.036986	0.143174	0.106188	5.91082	0.0121942
ZNF114	-0.0354435	0.259378	-0.159287	-0.294822	0.123844	0.418665	5.56275	0.01221
ISX	-0.43233	-0.896392	0.189423	0.464062	-0.621753	-1.08582	4.45114	0.0122378
RASGRP4	0.251279	0.236178	0.0671378	0.0151008	0.184141	0.16904	5.77449	0.0124051
FSHB	0.32029	-0.305255	0.568655	0.625545	-0.248365	-0.87391	3.93555	0.0124173
RCSD1	0.23034	0.115549	0.1473	0.114791	0.0830396	-0.031751	6.2666	0.0124173
GNAZ	-0.0343097	-0.22217	0.127688	0.18786	-0.161998	-0.349858	5.7915	0.0124523
FAM153B	0.648633	0.359009	0.361209	0.289623	0.287423	-0.00220007	4.68888	0.0125266
KRT31	-0.611849	-0.803748	-0.0143727	0.191899	-0.597476	-0.789375	4.09221	0.0125381
SPATA21	0.442002	-0.358578	0.629871	0.800579	-0.187869	-0.988448	4.18155	0.0125758
MET	0.0420528	0.151969	-0.0823551	-0.109916	0.124408	0.234324	6.67055	0.012602
TTTY9B	-0.30727	-1.01715	-0.162659	0.709882	-0.144611	-0.854493	3.96976	0.0127139
ITGB3	0.142959	0.203349	-0.0434919	-0.0603902	0.186451	0.246841	6.11581	0.0127139
NCRNA00162	0.0080641	0.387795	-0.67045	-0.379731	0.678514	1.05825	4.47417	0.0127302
HGD	-0.218333	-0.339149	-0.0782427	0.120816	-0.140091	-0.260906	5.98902	0.0127899
LOC283856	0.6603	0.422339	0.68381	0.237961	-0.0235109	-0.261471	4.28547	0.0128295
FXYD1	0.129602	-0.165999	0.168476	0.295601	-0.0388746	-0.334476	5.63411	0.012844
LRRC4C	0.30048	0.066103	0.252973	0.234377	0.0475068	-0.18687	5.43529	0.0129
KLB	-0.230424	-0.294724	-0.0379558	0.0643003	-0.192468	-0.256768	5.56127	0.0129
FAM179A	0.245773	0.00371406	0.216301	0.242059	0.0294717	-0.212587	5.66692	0.0129187
NKX6-3	0.435887	-0.369978	0.666793	0.805866	-0.230905	-1.03677	4.02544	0.0129344
DLX6	-0.477472	-0.727194	-0.149926	0.249723	-0.327546	-0.577268	4.96829	0.0129461
GIMAP5	0.2268	0.142666	0.128582	0.0841348	0.0982188	0.014084	6.30302	0.0129579
FGF12	-0.245471	-0.337461	-0.194105	0.0919901	-0.0513656	-0.143356	5.47657	0.0129579
TRIM72	-0.00202513	-0.426171	0.565092	0.424146	-0.567117	-0.991263	4.53275	0.0129701
CNTNAP2	-0.0259683	-0.339017	0.114297	0.313049	-0.140265	-0.453314	5.65023	0.0129713
GRIK3	0.229543	-0.205291	0.343815	0.434834	-0.114272	-0.549107	5.0721	0.0130019
C1QTNF9	-0.373316	-0.478575	0.0257617	0.105259	-0.399078	-0.504337	4.71403	0.0130282
MS4A6A	0.203353	0.168673	0.0880743	0.0346801	0.115279	0.0805991	6.43874	0.0130282
PDX1	-0.293664	-0.973577	-0.0624441	0.679913	-0.23122	-0.911133	4.9091	0.0131209
LOC148824	0.654714	0.453191	0.313777	0.201523	0.340938	0.139414	4.438	0.0131396
C21orf130	-0.219259	-0.311877	0.247082	0.0926178	-0.466341	-0.558959	4.70563	0.0131616
GAS2	-0.129972	-0.338305	-0.0134256	0.208333	-0.116546	-0.324879	5.55778	0.0131819
ITIH5L	-0.505915	-0.617338	-0.156649	0.111424	-0.349266	-0.460689	4.77472	0.0132339
C6orf141	0.238339	0.302185	0.165501	-0.0638458	0.0728375	0.136683	5.69872	0.0132339
OTOF	0.413317	0.225069	0.269258	0.188247	0.144059	-0.0441887	5.04058	0.0133157
MPEG1	0.213396	0.124473	0.0992574	0.0889224	0.114138	0.0252158	6.44241	0.0133194
C14orf184	-0.296285	-0.503962	0.0255911	0.207676	-0.321877	-0.529553	4.91366	0.0134007
LOC284788	-0.807754	-0.419476	0.0930959	-0.388278	-0.90085	-0.512572	4.01343	0.0134079
ALOX5AP	0.177559	0.207246	0.0684134	-0.0296876	0.109145	0.138833	6.3973	0.0134502
XK	-0.0924581	-0.258508	0.028244	0.16605	-0.120702	-0.286752	5.98961	0.0134575
LOC100272216	0.335421	0.19062	0.142493	0.144801	0.192928	0.0481266	5.41685	0.0135168
PCDH7	0.100781	0.229131	-0.00597249	-0.12835	0.106753	0.235103	6.24775	0.0135291
GIMAP1	0.256168	0.131906	0.132927	0.124261	0.123241	-0.00102078	6.01561	0.0135378
CHGB	0.00112627	-0.337538	0.248181	0.338664	-0.247054	-0.585718	5.6069	0.0135515
MS4A4A	0.202073	0.188134	0.0581598	0.0139392	0.143913	0.129974	6.27784	0.013651
CXCL6	0.342081	0.0635106	0.1862	0.27857	0.155881	-0.122689	5.64906	0.0136783
DPY19L2P2	0.325078	0.178388	0.205048	0.14669	0.12003	-0.0266605	5.49163	0.0136987
SVOPL	-0.275988	-0.397943	-0.13908	0.121954	-0.136909	-0.258863	5.35716	0.013748
NCRNA00160	-0.477958	-0.177606	-0.669663	-0.300352	0.191705	0.492057	4.59032	0.0138159
MS4A2	0.271936	0.183146	0.126943	0.0887894	0.144993	0.0562036	5.84287	0.0141335
CD52	0.214198	0.142019	0.14667	0.0721791	0.0675284	-0.00465069	6.39815	0.0142053
HOXC11	-0.469321	-0.709734	-0.0279951	0.240413	-0.441326	-0.681739	5.19005	0.0142488
GPR112	0.73329	-0.0935721	0.324003	0.826863	0.409288	-0.417575	4.08078	0.0142535
PLD4	0.260974	0.1564	0.204182	0.104574	0.0567915	-0.0477822	5.9042	0.0142545
LOC93432	0.20293	-0.75674	-0.466057	0.95967	0.668987	-0.290683	4.03709	0.0142777
PDILT	-0.417923	-0.473929	0.377668	0.0560061	-0.795592	-0.851598	3.93728	0.0142777
SLC26A5	-0.0595081	-0.397254	0.209152	0.337745	-0.26866	-0.606405	4.99103	0.0143452
TEX101	0.0828909	-0.765542	0.455397	0.848433	-0.372506	-1.22094	4.21062	0.0143533
APOC3	-0.921942	-0.122114	-0.382493	-0.799828	-0.539449	0.260379	4.0679	0.014356
LRRC50	0.0829185	-0.179699	0.193043	0.262617	-0.110125	-0.372742	5.56743	0.0143811
CD101	0.266492	0.171982	0.123879	0.0945092	0.142612	0.048103	5.89239	0.0143911
KCNH2	-0.0823733	-0.184364	0.119094	0.101991	-0.201467	-0.303459	5.96359	0.0143911
SIGLEC16	0.356747	0.291965	0.177622	0.0647814	0.179125	0.114343	5.2284	0.0144006
ANXA13	-0.336215	-0.673183	0.0370985	0.336967	-0.373314	-0.710281	4.87936	0.0144699
TMEM200C	0.157377	-0.212008	0.178422	0.369385	-0.0210446	-0.390429	5.26029	0.0144714
SIGLECP3	0.332986	0.186664	0.194775	0.146321	0.138211	-0.00811029	5.43873	0.0145701
EYA2	0.0153723	-0.209848	0.0978302	0.22522	-0.0824579	-0.307678	6.00284	0.0146206
FAS	0.159832	0.216052	0.0360072	-0.0562202	0.123825	0.180045	6.31296	0.0147242
LOC285830	0.244818	0.27289	0.10904	-0.0280724	0.135778	0.16385	5.72877	0.0147242
FAM78A	0.237497	0.128099	0.137685	0.109398	0.099812	-0.00958576	6.17586	0.0147403
[truncated: 18,531 more rows]
